# Supplementary material for: Delving Into PubMed Records: How AI-Influenced Vocabulary has Transformed Medical Writing since ChatGPT
Source: Perspect Med Educ. 2025 Dec 2;14(1):882–90. doi: 10.5334/pme.1929 (PMC12679996; doi:10.5334/pme.1929)
Supplement: Supplementary File 2. — Appendix 2. [file pme-14-1-1929-s2.xlsx]

## Sheet: Sheet1
	Author	Title	Year	Journal	verbs	adjectives	adverbs	nouns	phrases
Published papers	W., Liang, Weixing; Z., Izzo, Zachary; Y., Zhang, Yaohui; H., Lepp, Haley; H., Cao, Hancheng; X., Zhao, Xuandong; L., Chen, Lingjiao; H., Ye, Haotian; S., Liu, Sheng; Z., Huang, Zhi	Monitoring AI-Modified Content at Scale: A Case Study on the Impact of ChatGPT on AI Conference Peer Reviews	2024	Proceedings of Machine Learning Research		commendable, innovative, meticulous, intricate, notable, versatile
Published papers	S.E., Uribe, Sergio E.; I., Maldupa, Ilze	Estimating the use of ChatGPT in dental research publications	2024	Journal of Dentistry	underscore showcase realm delve revolutionize	intricate, meticulous, transformative, groundbreaking		intricacy, realm
Published papers	G., Tudino, Giordano; Y., Qin, Yan	A corpus-driven comparative analysis of AI in academic discourse: Investigating ChatGPT-generated academic texts in social sciences	2024	Lingua	interplay navigate illuminate underscore delve highlight emphasize	nuanced, multifaceted, intricate, pivotal, comprehensive, valuable, deeper, critical, crucial, pivotal, complex		landscape, complexity, understanding, insight, significance, findings	shed light
Published papers	H.E., Bailey, Hannah E.; H.D., Carter-Templeton, Heather D.; G.M., Peterson, Gabriel M.; M.H., Oermann, Marilyn H.; J.K., Owens, Jacqueline K.	Prevalence of Words and Phrases Associated With Large Language Model–Generated Text in the Nursing Literature	2024	CIN - Computers Informatics Nursing	delve revolutionize underscore grapple encompass foster boast necessitate catalyze navigate harness align	intricate, commendable, meticulous, pivotal, notable, intriguing, cruicial, well-rounded, expansive, unlocking, actionable	meticulously, intricately, seamlessly, notably, promptly, comprehensively, thoughtfully, profoundly, intriguingly, effortlessly	intricacy, realm, ecosystem, landscape, enhancement, advancement, pipeline, tapestry, journey, testament	exercise caution, game changer, vital role, deep dive, ethical consideration, knowledge gap, driving force
Published papers	W., Liang, Weixin; Y., Zhang, Yaohui; Z., Wu, Zhengxuan; H., Lepp, Haley; W., Ji, Wenlong; X., Zhao, Xuandong; H., Cao, Hancheng; S., Liu, Sheng; S., He, Siyu; Z., Huang, Zhi	Quantifying large language model usage in scientific papers	2025	Nature Human Behaviour	showcase	intricate, pivotal		realm
Published papers	T.S., Juzek, Tom S.; Z.B., Ward, Zina B.	Why Does ChatGPT “Delve” So Much? Exploring the Sources of Lexical Overrepresentation in Large Language Models	2025	Proceedings - International Conference on Computational Linguistics, COLING	delve showcase boast underscore comprehend surpass garner emphasize align	intricate, groundbreaking		intricacy, realm, advancement
Published papers	R., Galpin, Riley; B., Anderson, Bryce; T.S., Juzek, Tom S.	Exploring the Structure of AI-Induced Language Change in Scientific English	2025	Proceedings of the International Florida Artificial Intelligence Research Society Conference, FLAIRS	showcase boast comprehend delve emphasize garner surpass underscore exhibit outperform highlight transcend align integrate	commendable, crucial, intricate, invaluable, meticulous, notable, noteworthy, pivotal, invaluable, potential, significant, valuable, groundbreaking, essential	meticulously, strategically, comprehensively, thoroughly	advancement, intricacy, realm, capability
Published papers	O.J., Peña-Cáceres, Oscar J.M.; E., Sánchez-Rogel, Elvis; J., Barros-Naranjo, Jhon; H., Silva-Marchan, Henry; R., Espinoza-Nima, Rudy; T.R., Correa-Calle, Teófilo R.	LINGUISTIC AND VISUAL PATTERNS OF CHATGPT IN HIGHER EDUCATION An Analysis of its Use in Undergraduate and Postgraduate Theses; Patrones Lingüísticos y Visuales de ChatGPT en la Educación Superior Un Análisis de su Uso en Tesis de Grado	2025	VISUAL Review. International Visual Culture Review / Revista Internacional de Cultura	emerge transform	innovative, versatile, significant, crucial, exhaustive, fundamental	ultimately	essence, milestone, insight	in addition, in summary
Published papers	T., Bao, Tong; Y., Zhao, Yi; J., Mao, Jin; C., Zhang, Chengzhi	Examining linguistic shifts in academic writing before and after the launch of ChatGPT: a study on preprint papers	2025	Scientometrics		intricate, valuable, exceptional, pivotal, notable, innovative	primarily, thoroughly, subsequently, particularly, thereby
Published papers	D., Kobak, Dmitry; R., González-Márquez, Rita; E.Á., Horvát, Emöke Ágnes; J., Lause, Jan	Delving into LLM-assisted writing in biomedical publications through excess vocabulary	2025	Science Advances	delve underscore offer excel grapple align exhibit enhance highlight	significant, potential, crucial, comprehensive, valuable	notably, additionally	finding, insight
Preprints	Gray, A.	ChatGPT “contamination”: estimating the prevalence of LLMs in the scholarly literature	2024	Arxiv		commendable, innovative, meticulous, intricate, notable, versatile, noteworthy, invaluable, pivotal, potent, fresh, ingenious	meticulously, reportedly, aptly, methodically, excellently, compellingly, impressively, undoubtedly, scholarly, strategically, lucidly
Preprints	Geng, M., Trotta, R.	Is ChatGPT Transforming Academics’ Writing Style?	2024	Arxiv	enhance	significant, comprehensive, crucial, valuable	effectively, additionally, accurately	capability
Preprints	Astarita, S., Kruk, S., Reerink, J., Gómez, P.	Delving into the Utilisation of ChatGPT in Scientific Publications in Astronomy	2024	Arxiv	delve underscore scrutinize	meticulous		intricacy
Preprints	Yakura, H., Lopez-Lopez, E., Brinkmann, L., ...Gupta, P., Rahwan, I.	Empirical evidence of Large Language Model's influence on human spoken communication	2024	Arxiv	delve underscore fortify embark grapple juxtapose nuance bolster endeavor unearth	groundbreaking, meticulous, intricate, renowned		intricacy, realm, prowess, tapestry, captive
Preprints	Geng, M., Trotta, R.	Human-LLM Coevolution: Evidence from Academic Writing	2025	Arxiv	delve showcase enhance address explore leverage highlight employ offer unveil emphasize facilitate elucidate	significant, intricate, pivotal, commendable, innovative, notable, meticulous, versatile, crucial, comprehensive, valuable	predominantly, notably, effectively	realm, capability, utilization, foundation, thought, soil, fairness, advancement
