# Supplementary material for: Delving Into PubMed Records: How AI-Influenced Vocabulary has Transformed Medical Writing since ChatGPT
Source: Perspect Med Educ. 2025 Dec 2;14(1):882–90. doi: 10.5334/pme.1929 (PMC12679996; doi:10.5334/pme.1929)
Supplement: Supplementary File 3. — Appendix 3. [file pme-14-1-1929-s3.xlsx]

## Sheet: Sheet1
Appendix 1. PubMed search formulas for examined words and phrases
Potentially AI-influenced terms
Verbs
	address	(("address"[Text Word]) OR ("addresses"[Text Word]) OR ("addressed"[Text Word]) OR ("addressing"[Text Word])) AND (("2000/01/01"[Date - Publication] : "2024/12/31"[Date - Publication]))
	align	(("align"[Text Word]) OR ("aligns"[Text Word]) OR ("aligned"[Text Word]) OR ("aligning"[Text Word])) AND (("2000/01/01"[Date - Publication] : "2024/12/31"[Date - Publication]))
	boast	(("boast"[Text Word]) OR ("boasts"[Text Word]) OR ("boasted"[Text Word]) OR ("boasting"[Text Word])) AND (("2000/01/01"[Date - Publication] : "2024/12/31"[Date - Publication]))
	bolster	(("bolster"[Text Word]) OR ("bolsters"[Text Word]) OR ("bolstered"[Text Word]) OR ("bolstering"[Text Word])) AND (("2000/01/01"[Date - Publication] : "2024/12/31"[Date - Publication]))
	catalyze	(("catalyze"[Text Word]) OR ("catalyzes"[Text Word]) OR ("catalyzed"[Text Word]) OR ("catalyzing"[Text Word])) AND (("2000/01/01"[Date - Publication] : "2024/12/31"[Date - Publication]))
	comprehend	(("comprehend"[Text Word]) OR ("comprehends"[Text Word]) OR ("comprehended"[Text Word]) OR ("comprehending"[Text Word])) AND (("2000/01/01"[Date - Publication] : "2024/12/31"[Date - Publication]))
	delve	(("delve"[Text Word]) OR ("delves"[Text Word]) OR ("delved"[Text Word]) OR ("delving"[Text Word])) AND (("2000/01/01"[Date - Publication] : "2024/12/31"[Date - Publication]))
	elucidate	(("elucidate"[Text Word]) OR ("elucidates"[Text Word]) OR ("elucidated"[Text Word]) OR ("elucidating"[Text Word])) AND (("2000/01/01"[Date - Publication] : "2024/12/31"[Date - Publication]))
	embark	(("embark"[Text Word]) OR ("embarks"[Text Word]) OR ("embarked"[Text Word]) OR ("embarking"[Text Word])) AND (("2000/01/01"[Date - Publication] : "2024/12/31"[Date - Publication]))
	emerge	(("emerge"[Text Word]) OR ("emerges"[Text Word]) OR ("emerged"[Text Word]) OR ("emerging"[Text Word])) AND (("2000/01/01"[Date - Publication] : "2024/12/31"[Date - Publication]))
	employ	(("employ"[Text Word]) OR ("employs"[Text Word]) OR ("employed"[Text Word]) OR ("employing"[Text Word])) AND (("2000/01/01"[Date - Publication] : "2024/12/31"[Date - Publication]))
	emphasize	(("emphasize"[Text Word]) OR ("emphasizes"[Text Word]) OR ("emphasized"[Text Word]) OR ("emphasizing"[Text Word])) AND (("2000/01/01"[Date - Publication] : "2024/12/31"[Date - Publication]))
	encompass	(("encompass"[Text Word]) OR ("encompasses"[Text Word]) OR ("encompassed"[Text Word]) OR ("encompassing"[Text Word])) AND (("2000/01/01"[Date - Publication] : "2024/12/31"[Date - Publication]))
	endeavor	(("endeavor"[Text Word]) OR ("endeavors"[Text Word]) OR ("endeavored"[Text Word]) OR ("endeavoring"[Text Word])) AND (("2000/01/01"[Date - Publication] : "2024/12/31"[Date - Publication]))
	enhance	(("enhance"[Text Word]) OR ("enhances"[Text Word]) OR ("enhanced"[Text Word]) OR ("enhancing"[Text Word])) AND (("2000/01/01"[Date - Publication] : "2024/12/31"[Date - Publication]))
	excel	(("excel"[Text Word]) OR ("excels"[Text Word]) OR ("excelled"[Text Word]) OR ("excelling"[Text Word])) AND (("2000/01/01"[Date - Publication] : "2024/12/31"[Date - Publication]))
	exhibit	(("exhibit"[Text Word]) OR ("exhibits"[Text Word]) OR ("exhibited"[Text Word]) OR ("exhibiting"[Text Word])) AND (("2000/01/01"[Date - Publication] : "2024/12/31"[Date - Publication]))
	explore	(("explore"[Text Word]) OR ("explores"[Text Word]) OR ("explored"[Text Word]) OR ("exploring"[Text Word])) AND (("2000/01/01"[Date - Publication] : "2024/12/31"[Date - Publication]))
	facilitate	(("facilitate"[Text Word]) OR ("facilitates"[Text Word]) OR ("facilitated"[Text Word]) OR ("facilitating"[Text Word])) AND (("2000/01/01"[Date - Publication] : "2024/12/31"[Date - Publication]))
	fortify	(("fortify"[Text Word]) OR ("fortifies"[Text Word]) OR ("fortified"[Text Word]) OR ("fortifying"[Text Word]) AND (("1996"[Date - Publication] : "2024"[Date - Publication]))) AND (("2000/01/01"[Date - Publication] : "2024/12/31"[Date - Publication]))
	foster	(("foster"[Text Word]) OR ("fosters"[Text Word]) OR ("fostered"[Text Word]) OR ("fostering"[Text Word])) AND (("2000/01/01"[Date - Publication] : "2024/12/31"[Date - Publication]))
	garner	(("garner"[Text Word]) OR ("garners"[Text Word]) OR ("garnered"[Text Word]) OR ("garnering"[Text Word])) AND (("2000/01/01"[Date - Publication] : "2024/12/31"[Date - Publication]))
	grapple	(("grapple"[Text Word]) OR ("grapples"[Text Word]) OR ("grappled"[Text Word]) OR ("grappling"[Text Word])) AND (("2000/01/01"[Date - Publication] : "2024/12/31"[Date - Publication]))
	harness	(("harness"[Text Word]) OR ("harnesses"[Text Word]) OR ("harnessed"[Text Word]) OR ("harnessing"[Text Word]) AND (("1996"[Date - Publication] : "2024"[Date - Publication]))) AND (("2000/01/01"[Date - Publication] : "2024/12/31"[Date - Publication]))
	highlight	(("highlight"[Text Word]) OR ("highlights"[Text Word]) OR ("highlighted"[Text Word]) OR ("highlighting"[Text Word])) AND (("2000/01/01"[Date - Publication] : "2024/12/31"[Date - Publication]))
	illuminate	(("illuminate"[Text Word]) OR ("illuminates"[Text Word]) OR ("illuminated"[Text Word]) OR ("illuminating"[Text Word])) AND (("2000/01/01"[Date - Publication] : "2024/12/31"[Date - Publication]))
	integrate	(("integrate"[Text Word]) OR ("integrates"[Text Word]) OR ("integrated"[Text Word]) OR ("integrating"[Text Word])) AND (("2000/01/01"[Date - Publication] : "2024/12/31"[Date - Publication]))
	interplay	(("interplay"[Text Word]) OR ("interplays"[Text Word]) OR ("interplayed"[Text Word]) OR ("interplaying"[Text Word])) AND (("2000/01/01"[Date - Publication] : "2024/12/31"[Date - Publication]))
	juxtapose	(("juxtapose"[Text Word]) OR ("juxtaposes"[Text Word]) OR ("juxtaposed"[Text Word]) OR ("juxtaposing"[Text Word])) AND (("2000/01/01"[Date - Publication] : "2024/12/31"[Date - Publication]))
	leverage	(("leverage"[Text Word]) OR ("leverages"[Text Word]) OR ("leveraged"[Text Word]) OR ("leveraging"[Text Word])) AND (("2000/01/01"[Date - Publication] : "2024/12/31"[Date - Publication]))
	navigate	(("navigate"[Text Word]) OR ("navigates"[Text Word]) OR ("navigated"[Text Word]) OR ("navigating"[Text Word])) AND (("2000/01/01"[Date - Publication] : "2024/12/31"[Date - Publication]))
	necessitate	(("necessitate"[Text Word]) OR ("necessitates"[Text Word]) OR ("necessitated"[Text Word]) OR ("necessitating"[Text Word])) AND (("2000/01/01"[Date - Publication] : "2024/12/31"[Date - Publication]))
	offer	(("offer"[Text Word]) OR ("offers"[Text Word]) OR ("offered"[Text Word]) OR ("offering"[Text Word])) AND (("2000/01/01"[Date - Publication] : "2024/12/31"[Date - Publication]))
	outperform	(("outperform"[Text Word]) OR ("outperforms"[Text Word]) OR ("outperformed"[Text Word]) OR ("outperforming"[Text Word])) AND (("2000/01/01"[Date - Publication] : "2024/12/31"[Date - Publication]))
	revolutionize	(("revolutionize"[Text Word]) OR ("revolutionizes"[Text Word]) OR ("revolutionized"[Text Word]) OR ("revolutionizing"[Text Word])) AND (("2000/01/01"[Date - Publication] : "2024/12/31"[Date - Publication]))
	scrutinize	(("scrutinize"[Text Word]) OR ("scrutinizes"[Text Word]) OR ("scrutinized"[Text Word]) OR ("scrutinizing"[Text Word])) AND (("2000/01/01"[Date - Publication] : "2024/12/31"[Date - Publication]))
	showcase	(("showcase"[Text Word]) OR ("showcases"[Text Word]) OR ("showcased"[Text Word]) OR ("showcasing"[Text Word])) AND (("2000/01/01"[Date - Publication] : "2024/12/31"[Date - Publication]))
	surpass	(("surpass"[Text Word]) OR ("surpasses"[Text Word]) OR ("surpassed"[Text Word]) OR ("surpassing"[Text Word])) AND (("2000/01/01"[Date - Publication] : "2024/12/31"[Date - Publication]))
	transform	(("transform"[Text Word]) OR ("transforms"[Text Word]) OR ("transformed"[Text Word]) OR ("transforming"[Text Word])) AND (("2000/01/01"[Date - Publication] : "2024/12/31"[Date - Publication]))
	transcend	(("transcend"[Text Word]) OR ("transcends"[Text Word]) OR ("transcended"[Text Word]) OR ("transcending"[Text Word])) AND (("2000/01/01"[Date - Publication] : "2024/12/31"[Date - Publication]))
	underscore	(("underscore"[Text Word]) OR ("underscores"[Text Word]) OR ("underscored"[Text Word]) OR ("underscoring"[Text Word])) AND (("2000/01/01"[Date - Publication] : "2024/12/31"[Date - Publication]))
	unearth	(("unearth"[Text Word]) OR ("unearthes"[Text Word]) OR ("unearthed"[Text Word]) OR ("unearthing"[Text Word])) AND (("2000/01/01"[Date - Publication] : "2024/12/31"[Date - Publication]))
	unveil	(("unveil"[Text Word]) OR ("unveils"[Text Word]) OR ("unveiled"[Text Word]) OR ("unveiling"[Text Word])) AND (("2000/01/01"[Date - Publication] : "2024/12/31"[Date - Publication]))
Adjectives
	actionable	("actionable"[Text Word]) AND (("2000/01/01"[Date - Publication] : "2024/12/31"[Date - Publication]))
	commendable	("commendable"[Text Word]) AND (("2000/01/01"[Date - Publication] : "2024/12/31"[Date - Publication]))
	complex	("complex"[Text Word]) AND (("2000/01/01"[Date - Publication] : "2024/12/31"[Date - Publication]))
	comprehensive	("comprehensive"[Text Word]) AND (("2000/01/01"[Date - Publication] : "2024/12/31"[Date - Publication]))
	critical	("critical"[Text Word]) AND (("2000/01/01"[Date - Publication] : "2024/12/31"[Date - Publication]))
	crucial	("crucial"[Text Word]) AND (("2000/01/01"[Date - Publication] : "2024/12/31"[Date - Publication]))
	deeper	("deeper"[Text Word]) AND (("2000/01/01"[Date - Publication] : "2024/12/31"[Date - Publication]))
	essential	("essential"[Text Word]) AND (("2000/01/01"[Date - Publication] : "2024/12/31"[Date - Publication]))
	exceptional	("exceptional"[Text Word]) AND (("2000/01/01"[Date - Publication] : "2024/12/31"[Date - Publication]))
	exhaustive	("exhaustive"[Text Word]) AND (("2000/01/01"[Date - Publication] : "2024/12/31"[Date - Publication]))
	expansive	("expansive"[Text Word]) AND (("2000/01/01"[Date - Publication] : "2024/12/31"[Date - Publication]))
	fresh	("fresh"[Text Word]) AND (("2000/01/01"[Date - Publication] : "2024/12/31"[Date - Publication]))
	fundamental	("fundamental"[Text Word]) AND (("2000/01/01"[Date - Publication] : "2024/12/31"[Date - Publication]))
	groundbreaking	("groundbreaking"[Text Word]) AND (("2000/01/01"[Date - Publication] : "2024/12/31"[Date - Publication]))
	ingenious	("ingenious"[Text Word]) AND (("2000/01/01"[Date - Publication] : "2024/12/31"[Date - Publication]))
	innovative	("innovative"[Text Word]) AND (("2000/01/01"[Date - Publication] : "2024/12/31"[Date - Publication]))
	intricate	("intricate"[Text Word]) AND (("2000/01/01"[Date - Publication] : "2024/12/31"[Date - Publication]))
	intriguing	("intriguing"[Text Word]) AND (("2000/01/01"[Date - Publication] : "2024/12/31"[Date - Publication]))
	invaluable	("invaluable"[Text Word]) AND (("2000/01/01"[Date - Publication] : "2024/12/31"[Date - Publication]))
	meticulous	("meticulous"[Text Word]) AND (("2000/01/01"[Date - Publication] : "2024/12/31"[Date - Publication]))
	multifaceted	("multifaceted"[Text Word]) AND (("2000/01/01"[Date - Publication] : "2024/12/31"[Date - Publication]))
	noteworthy	("noteworthy"[Text Word]) AND (("2000/01/01"[Date - Publication] : "2024/12/31"[Date - Publication]))
	nuanced	("nuanced"[Text Word]) AND (("2000/01/01"[Date - Publication] : "2024/12/31"[Date - Publication]))
	pivotal	("pivotal"[Text Word]) AND (("2000/01/01"[Date - Publication] : "2024/12/31"[Date - Publication]))
	potent	("potent"[Text Word]) AND (("2000/01/01"[Date - Publication] : "2024/12/31"[Date - Publication]))
	potential	("potential"[Text Word]) AND (("2000/01/01"[Date - Publication] : "2024/12/31"[Date - Publication]))
	renowned	("renowned"[Text Word]) AND (("2000/01/01"[Date - Publication] : "2024/12/31"[Date - Publication]))
	significant	("significant"[Text Word]) AND (("2000/01/01"[Date - Publication] : "2024/12/31"[Date - Publication]))
	transformative	("transformative"[Text Word]) AND (("2000/01/01"[Date - Publication] : "2024/12/31"[Date - Publication]))
	unlocking	("unlocking"[Text Word]) AND (("2000/01/01"[Date - Publication] : "2024/12/31"[Date - Publication]))
	valuable	"valuable"[Text Word]) AND (("2000/01/01"[Date - Publication] : "2024/12/31"[Date - Publication])
	versatile	("versatile"[Text Word]) AND (("2000/01/01"[Date - Publication] : "2024/12/31"[Date - Publication]))
	well-rounded	("well-rounded"[Text Word]) AND (("2000/01/01"[Date - Publication] : "2024/12/31"[Date - Publication]))
Adverbs
	accurately	("accurately"[Text Word]) AND (("2000/01/01"[Date - Publication] : "2024/12/31"[Date - Publication]))
	additionally	("additionally"[Text Word]) AND (("2000/01/01"[Date - Publication] : "2024/12/31"[Date - Publication]))
	aptly	("aptly"[Text Word]) AND (("2000/01/01"[Date - Publication] : "2024/12/31"[Date - Publication]))
	compellingly	("compellingly"[Text Word]) AND (("2000/01/01"[Date - Publication] : "2024/12/31"[Date - Publication]))
	effectively	("effectively"[Text Word]) AND (("2000/01/01"[Date - Publication] : "2024/12/31"[Date - Publication]))
	effortlessly	("effortlessly"[Text Word]) AND (("2000/01/01"[Date - Publication] : "2024/12/31"[Date - Publication]))
	excellently	("excellently"[Text Word]) AND (("2000/01/01"[Date - Publication] : "2024/12/31"[Date - Publication]))
	impressively	("impressively"[Text Word]) AND (("2000/01/01"[Date - Publication] : "2024/12/31"[Date - Publication]))
	methodically	("methodically"[Text Word]) AND (("2000/01/01"[Date - Publication] : "2024/12/31"[Date - Publication]))
	notably	("notably"[Text Word]) AND (("2000/01/01"[Date - Publication] : "2024/12/31"[Date - Publication]))
	particularly	("particularly"[Text Word]) AND (("2000/01/01"[Date - Publication] : "2024/12/31"[Date - Publication]))
	predominantly	("predominantly"[Text Word]) AND (("2000/01/01"[Date - Publication] : "2024/12/31"[Date - Publication]))
	primarily	("primarily"[Text Word]) AND (("2000/01/01"[Date - Publication] : "2024/12/31"[Date - Publication]))
	profoundly	("profoundly"[Text Word]) AND (("2000/01/01"[Date - Publication] : "2024/12/31"[Date - Publication]))
	promptly	("promptly"[Text Word]) AND (("2000/01/01"[Date - Publication] : "2024/12/31"[Date - Publication]))
	reportedly	("reportedly"[Text Word]) AND (("2000/01/01"[Date - Publication] : "2024/12/31"[Date - Publication]))
	scholarly	("scholarly"[Text Word]) AND (("2000/01/01"[Date - Publication] : "2024/12/31"[Date - Publication]))
	seamlessly	("seamlessly"[Text Word]) AND (("2000/01/01"[Date - Publication] : "2024/12/31"[Date - Publication]))
	strategically	("strategically"[Text Word]) AND (("2000/01/01"[Date - Publication] : "2024/12/31"[Date - Publication]))
	subsequently	("subsequently"[Text Word]) AND (("2000/01/01"[Date - Publication] : "2024/12/31"[Date - Publication]))
	thereby	("thereby"[Text Word]) AND (("2000/01/01"[Date - Publication] : "2024/12/31"[Date - Publication]))
	thoroughly	("thoroughly"[Text Word]) AND (("2000/01/01"[Date - Publication] : "2024/12/31"[Date - Publication]))
	thoughtfully	("thoughtfully"[Text Word]) AND (("2000/01/01"[Date - Publication] : "2024/12/31"[Date - Publication]))
	ultimately	("ultimately"[Text Word]) AND (("2000/01/01"[Date - Publication] : "2024/12/31"[Date - Publication]))
	undoubtedly	("undoubtedly"[Text Word]) AND (("2000/01/01"[Date - Publication] : "2024/12/31"[Date - Publication]))
Nouns
	advancement	(("advancement"[Text Word]) OR ("advancements"[Text Word])) AND (("2000/01/01"[Date - Publication] : "2024/12/31"[Date - Publication]))
	capability	(("capability"[Text Word]) OR ("capabilities"[Text Word])) AND (("2000/01/01"[Date - Publication] : "2024/12/31"[Date - Publication]))
	captive	(("captive"[Text Word]) OR ("captives"[Text Word])) AND (("2000/01/01"[Date - Publication] : "2024/12/31"[Date - Publication]))
	complexity	(("complexity"[Text Word]) OR ("complexities"[Text Word])) AND (("2000/01/01"[Date - Publication] : "2024/12/31"[Date - Publication]))
	ecosystem	(("ecosystem"[Text Word]) OR ("ecosystems"[Text Word])) AND (("2000/01/01"[Date - Publication] : "2024/12/31"[Date - Publication]))
	enhancement	(("enhancement"[Text Word]) OR ("enhancements"[Text Word])) AND (("2000/01/01"[Date - Publication] : "2024/12/31"[Date - Publication]))
	essence	(("essence"[Text Word]) OR ("essences"[Text Word])) AND (("2000/01/01"[Date - Publication] : "2024/12/31"[Date - Publication]))
	finding	(("finding"[Text Word]) OR ("findings"[Text Word])) AND (("2000/01/01"[Date - Publication] : "2024/12/31"[Date - Publication]))
	foundation	(("foundation"[Text Word]) OR ("foundations"[Text Word])) AND (("2000/01/01"[Date - Publication] : "2024/12/31"[Date - Publication]))
	insight	(("insight"[Text Word]) OR ("insights"[Text Word])) AND (("2000/01/01"[Date - Publication] : "2024/12/31"[Date - Publication]))
	intricacy	(("intricacy"[Text Word]) OR ("intricacies"[Text Word])) AND (("2000/01/01"[Date - Publication] : "2024/12/31"[Date - Publication]))
	journey	(("journey"[Text Word]) OR ("journeys"[Text Word])) AND (("2000/01/01"[Date - Publication] : "2024/12/31"[Date - Publication]))
	landscape	(("landscape"[Text Word]) OR ("landscapes"[Text Word])) AND (("2000/01/01"[Date - Publication] : "2024/12/31"[Date - Publication]))
	milestone	(("milestone"[Text Word]) OR ("milestones"[Text Word])) AND (("2000/01/01"[Date - Publication] : "2024/12/31"[Date - Publication]))
	pipeline	(("pipeline"[Text Word]) OR ("pipelines"[Text Word])) AND (("2000/01/01"[Date - Publication] : "2024/12/31"[Date - Publication]))
	prowess	(("prowess"[Text Word])) OR (("prowesses"[Text Word])) AND (("2000/01/01"[Date - Publication] : "2024/12/31"[Date - Publication]))
	realm	(("realm"[Text Word]) OR ("realms"[Text Word])) AND (("2000/01/01"[Date - Publication] : "2024/12/31"[Date - Publication]))
	significance	(("significance"[Text Word]) OR ("significances"[Text Word])) AND (("2000/01/01"[Date - Publication] : "2024/12/31"[Date - Publication]))
	soil	(("soil"[Text Word])) OR (("soils"[Text Word])) AND (("2000/01/01"[Date - Publication] : "2024/12/31"[Date - Publication]))
	tapestry	(("tapestry"[Text Word]) OR ("tapestries"[Text Word])) AND (("2000/01/01"[Date - Publication] : "2024/12/31"[Date - Publication]))
	testament	(("testament"[Text Word]) OR ("testaments"[Text Word])) AND (("2000/01/01"[Date - Publication] : "2024/12/31"[Date - Publication]))
	thought	(("thought"[Text Word])) OR (("thoughts"[Text Word])) AND (("2000/01/01"[Date - Publication] : "2024/12/31"[Date - Publication]))
	understanding	(("understanding"[Text Word])) OR (("understandings"[Text Word])) AND (("2000/01/01"[Date - Publication] : "2024/12/31"[Date - Publication]))
	utilization	(("utilization"[Text Word])) OR (("utilizations"[Text Word])) AND (("2000/01/01"[Date - Publication] : "2024/12/31"[Date - Publication]))
Phrases
	deep dive	(("deep dive"[Text Word])) OR (("deep dives"[Text Word])) AND (("2000/01/01"[Date - Publication] : "2024/12/31"[Date - Publication]))
	driving force	(("driving force"[Text Word]) OR ("driving forces"[Text Word])) AND (("2000/01/01"[Date - Publication] : "2024/12/31"[Date - Publication]))
	ethical consideration	(("ethical consideration"[Text Word])) OR (("ethical considerations"[Text Word])) AND (("2000/01/01"[Date - Publication] : "2024/12/31"[Date - Publication]))
	exercise caution	("exercise caution"[Text Word]) AND (("2000/01/01"[Date - Publication] : "2024/12/31"[Date - Publication]))
	game changer	(("game changer"[Text Word])) OR (("game changers"[Text Word])) AND (("2000/01/01"[Date - Publication] : "2024/12/31"[Date - Publication]))
	in addition	("in addition"[Text Word]) AND (("2000/01/01"[Date - Publication] : "2024/12/31"[Date - Publication]))
	in summary	("in summary"[Text Word]) AND (("2000/01/01"[Date - Publication] : "2024/12/31"[Date - Publication]))
	knowledge gap	(("knowledge gap"[Text Word])) OR (("knowledge gaps"[Text Word])) AND (("2000/01/01"[Date - Publication] : "2024/12/31"[Date - Publication]))
	shed light	(("shed light"[Text Word]) OR ("sheds light"[Text Word]) OR ("shedding light"[Text Word])) AND (("2000/01/01"[Date - Publication] : "2024/12/31"[Date - Publication]))
	vital role	(("vital role"[Text Word])) OR (("vital roles"[Text Word])) AND (("2000/01/01"[Date - Publication] : "2024/12/31"[Date - Publication]))
Common academic words or phrases in the medical field (control).
	adverse events	(("adverse event"[Text Word]) OR ("adverse events"[Text Word])) AND (("2000/01/01"[Date - Publication] : "2024/12/31"[Date - Publication]))
	aim of	("aim of"[Text Word]) AND (("2000/01/01"[Date - Publication] : "2024/12/31"[Date - Publication]))
	aim to	("aim to"[Text Word]) OR ("aims to"[Text Word]) OR ("aimed to"[Text Word]) OR ("aiming to"[Text Word])) AND (("2000/01/01"[Date - Publication] : "2024/12/31"[Date - Publication])
	all patients	("all patients"[Text Word]) AND (("2000/01/01"[Date - Publication] : "2024/12/31"[Date - Publication]))
	analysis	(("analysis"[Text Word]) OR ("analyses"[Text Word])) AND (("2000/01/01"[Date - Publication] : "2024/12/31"[Date - Publication]))
	associate with	(("associate with"[Text Word]) OR ("associates with"[Text Word]) OR ("associated with"[Text Word]) OR ("associating with"[Text Word])) AND (("2000/01/01"[Date - Publication] : "2024/12/31"[Date - Publication]))
	association between	(("association between"[Text Word]) OR ("associations between"[Text Word])) AND (("2000/01/01"[Date - Publication] : "2024/12/31"[Date - Publication]))
	at least	("at least"[Text Word]) AND (("2000/01/01"[Date - Publication] : "2024/12/31"[Date - Publication]))
	basis of	("basis of"[Text Word]) AND (("2000/01/01"[Date - Publication] : "2024/12/31"[Date - Publication]))
	cohort study	(("cohort study"[Text Word]) OR ("cohort studies"[Text Word])) AND (("2000/01/01"[Date - Publication] : "2024/12/31"[Date - Publication]))
	common grade	("common grade"[Text Word]) AND (("2000/01/01"[Date - Publication] : "2024/12/31"[Date - Publication]))
	compared with	(("compared with"[Text Word])) AND (("2000/01/01"[Date - Publication] : "2024/12/31"[Date - Publication]))
	control group	(("control group"[Text Word]) OR ("control groups"[Text Word])) AND (("2000/01/01"[Date - Publication] : "2024/12/31"[Date - Publication]))
	cross-sectional	(("cross-sectional"[Text Word])) AND (("2000/01/01"[Date - Publication] : "2024/12/31"[Date - Publication]))
	difference between	(("difference between"[Text Word]) OR ("differences between"[Text Word])) AND (("2000/01/01"[Date - Publication] : "2024/12/31"[Date - Publication]))
	difference in	(("difference in"[Text Word]) OR ("differences in"[Text Word])) AND (("2000/01/01"[Date - Publication] : "2024/12/31"[Date - Publication]))
	dose of	(("dose of"[Text Word]) OR ("doses of"[Text Word])) AND (("2000/01/01"[Date - Publication] : "2024/12/31"[Date - Publication]))
	effect of	(("effect of"[Text Word]) OR ("effects of"[Text Word])) AND (("2000/01/01"[Date - Publication] : "2024/12/31"[Date - Publication]))
	efficacy	(("efficacy"[Text Word]) OR ("efficacies"[Text Word])) AND (("2000/01/01"[Date - Publication] : "2024/12/31"[Date - Publication]))
	end of	(("end of"[Text Word]) OR ("ends of"[Text Word])) AND (("2000/01/01"[Date - Publication] : "2024/12/31"[Date - Publication]))
	end point	(("end point"[Text Word]) OR ("end points"[Text Word]) OR ("endpoint"[Text Word]) OR ("endpoints"[Text Word])) AND (("2000/01/01"[Date - Publication] : "2024/12/31"[Date - Publication]))
	evaluate	(("evaluate"[Text Word]) OR ("evaluates"[Text Word]) OR ("evaluated"[Text Word]) OR ("evaluating"[Text Word])) AND (("2000/01/01"[Date - Publication] : "2024/12/31"[Date - Publication]))
	examine	(("examine"[Text Word]) OR ("examines"[Text Word]) OR ("examined"[Text Word]) OR ("examining"[Text Word])) AND (("2000/01/01"[Date - Publication] : "2024/12/31"[Date - Publication]))
	further research	("further research"[Text Word]) AND (("2000/01/01"[Date - Publication] : "2024/12/31"[Date - Publication]))
	higher in	("higher in"[Text Word]) AND (("2000/01/01"[Date - Publication] : "2024/12/31"[Date - Publication]))
	hypothesis	(("hypothesis"[Text Word]) OR ("hypotheses"[Text Word])) AND (("2000/01/01"[Date - Publication] : "2024/12/31"[Date - Publication]))
	identify	(("identify"[Text Word]) OR ("identifies"[Text Word]) OR ("identified"[Text Word]) OR ("identifying"[Text Word])) AND (("2000/01/01"[Date - Publication] : "2024/12/31"[Date - Publication]))
	include in	(("include in"[Text Word]) OR ("includes in"[Text Word]) OR ("included in"[Text Word]) OR ("including in"[Text Word])) AND (("2000/01/01"[Date - Publication] : "2024/12/31"[Date - Publication]))
	increased risk	(("increased risk"[Text Word]) OR ("increased risks"[Text Word])) AND (("2000/01/01"[Date - Publication] : "2024/12/31"[Date - Publication]))
	independently associated	("independently associated"[Text Word]) AND (("2000/01/01"[Date - Publication] : "2024/12/31"[Date - Publication]))
	investigate	(("investigate"[Text Word]) OR ("investigates"[Text Word]) OR ("investigated"[Text Word]) OR ("investigating"[Text Word])) AND (("2000/01/01"[Date - Publication] : "2024/12/31"[Date - Publication]))
	is known	(("be known"[Text Word]) OR ("is known"[Text Word]) OR ("are known"[Text Word])) AND (("2000/01/01"[Date - Publication] : "2024/12/31"[Date - Publication]))
	less likely	("less likely"[Text Word]) AND (("2000/01/01"[Date - Publication] : "2024/12/31"[Date - Publication]))
	logistic regression	("logistic regression"[Text Word]) AND (("2000/01/01"[Date - Publication] : "2024/12/31"[Date - Publication]))
	lower in	("lower in"[Text Word]) AND (("2000/01/01"[Date - Publication] : "2024/12/31"[Date - Publication]))
	median follow-up	(("median follow-up"[Text Word]) OR ("median follow-ups"[Text Word])) AND (("2000/01/01"[Date - Publication] : "2024/12/31"[Date - Publication]))
	models	(("model"[Text Word]) OR ("models"[Text Word])) AND (("2000/01/01"[Date - Publication] : "2024/12/31"[Date - Publication]))
	more likely	("more likely"[Text Word]) AND (("2000/01/01"[Date - Publication] : "2024/12/31"[Date - Publication]))
	most common	("most common"[Text Word]) AND (("2000/01/01"[Date - Publication] : "2024/12/31"[Date - Publication]))
	no difference	(("no difference"[Text Word]) OR ("no differences"[Text Word])) AND (("2000/01/01"[Date - Publication] : "2024/12/31"[Date - Publication]))
	objective of	(("objective of"[Text Word]) OR ("objectives of"[Text Word])) AND (("2000/01/01"[Date - Publication] : "2024/12/31"[Date - Publication]))
	one of	("one of"[Text Word]) AND (("2000/01/01"[Date - Publication] : "2024/12/31"[Date - Publication]))
	our results	(("our result"[Text Word]) OR ("our results"[Text Word])) AND (("2000/01/01"[Date - Publication] : "2024/12/31"[Date - Publication]))
	outcome measure	(("outcome measure"[Text Word]) OR ("outcome measures"[Text Word])) AND (("2000/01/01"[Date - Publication] : "2024/12/31"[Date - Publication]))
	patients who	(("patient who"[Text Word]) OR ("patients who"[Text Word])) AND (("2000/01/01"[Date - Publication] : "2024/12/31"[Date - Publication]))
	placebo group	(("placebo group"[Text Word]) OR ("placebo groups"[Text Word])) AND (("2000/01/01"[Date - Publication] : "2024/12/31"[Date - Publication]))
	primary endpoint	(("primary endpoint"[Text Word]) OR ("primary endpoints"[Text Word])) AND (("2000/01/01"[Date - Publication] : "2024/12/31"[Date - Publication]))
	primary outcome	(("primary outcome"[Text Word]) OR ("primary outcomes"[Text Word])) AND (("2000/01/01"[Date - Publication] : "2024/12/31"[Date - Publication]))
	proportion of	(("proportion of"[Text Word]) OR ("proportions of"[Text Word])) AND (("2000/01/01"[Date - Publication] : "2024/12/31"[Date - Publication]))
	purpose of	(("purpose of"[Text Word]) OR ("purposes of"[Text Word])) AND (("2000/01/01"[Date - Publication] : "2024/12/31"[Date - Publication]))
	randomly	("randomly"[Text Word]) AND (("2000/01/01"[Date - Publication] : "2024/12/31"[Date - Publication]))
	ratio	(("ratio"[Text Word]) OR ("ratios"[Text Word])) AND (("2000/01/01"[Date - Publication] : "2024/12/31"[Date - Publication]))
	registered with	(("registered with"[Text Word])) AND (("2000/01/01"[Date - Publication] : "2024/12/31"[Date - Publication]))
	regression analysis	(("regression analysis"[Text Word]) OR ("regression analyses"[Text Word])) AND (("2000/01/01"[Date - Publication] : "2024/12/31"[Date - Publication]))
	results suggest	(("results suggest"[Text Word]) OR ("results suggested"[Text Word])) AND (("2000/01/01"[Date - Publication] : "2024/12/31"[Date - Publication]))
	retrospective	("retrospective"[Text Word]) AND (("2000/01/01"[Date - Publication] : "2024/12/31"[Date - Publication]))
	safety	(("safety"[Text Word]) OR ("safeties"[Text Word])) AND (("2000/01/01"[Date - Publication] : "2024/12/31"[Date - Publication]))
	secondary analysis	(("secondary analysis"[Text Word]) OR ("secondary analyses"[Text Word])) AND (("2000/01/01"[Date - Publication] : "2024/12/31"[Date - Publication]))
	sought to	(("sought to"[Text Word])) AND (("2000/01/01"[Date - Publication] : "2024/12/31"[Date - Publication]))
	statistically	("statistically"[Text Word]) AND (("2000/01/01"[Date - Publication] : "2024/12/31"[Date - Publication]))
	study period	(("study period"[Text Word]) OR ("study periods"[Text Word])) AND (("2000/01/01"[Date - Publication] : "2024/12/31"[Date - Publication]))
	suggest that	(("suggest that"[Text Word]) OR ("suggests that"[Text Word]) OR ("suggested that"[Text Word]) OR ("suggesting that"[Text Word])) AND (("2000/01/01"[Date - Publication] : "2024/12/31"[Date - Publication]))
	this study	(("this study"[Text Word]) OR ("these studies"[Text Word])) AND (("2000/01/01"[Date - Publication] : "2024/12/31"[Date - Publication]))
	this trial	(("this trial"[Text Word]) OR ("these trials"[Text Word])) AND (("2000/01/01"[Date - Publication] : "2024/12/31"[Date - Publication]))
	time of	(("time of"[Text Word]) OR ("times of"[Text Word])) AND (("2000/01/01"[Date - Publication] : "2024/12/31"[Date - Publication]))
	to assess	("to assess"[Text Word]) AND (("2000/01/01"[Date - Publication] : "2024/12/31"[Date - Publication]))
	to compare	("to compare"[Text Word]) AND (("2000/01/01"[Date - Publication] : "2024/12/31"[Date - Publication]))
	to determine	("to determine"[Text Word]) AND (("2000/01/01"[Date - Publication] : "2024/12/31"[Date - Publication]))
	to evaluate	("to evaluate"[Text Word]) AND (("2000/01/01"[Date - Publication] : "2024/12/31"[Date - Publication]))
	to examine	("to examine"[Text Word]) AND (("2000/01/01"[Date - Publication] : "2024/12/31"[Date - Publication]))
	to identify	("to identify"[Text Word]) AND (("2000/01/01"[Date - Publication] : "2024/12/31"[Date - Publication]))
	to investigate	("to investigate"[Text Word]) AND (("2000/01/01"[Date - Publication] : "2024/12/31"[Date - Publication]))
	to receive	("to receive"[Text Word]) AND (("2000/01/01"[Date - Publication] : "2024/12/31"[Date - Publication]))
	treatment allocation	(("treatment allocation"[Text Word]) OR ("treatment allocations"[Text Word])) AND (("2000/01/01"[Date - Publication] : "2024/12/31"[Date - Publication]))
	treatment assignment	(("treatment assignment"[Text Word]) OR ("treatment assignments"[Text Word])) AND (("2000/01/01"[Date - Publication] : "2024/12/31"[Date - Publication]))
	treatment of	(("treatment of"[Text Word]) OR ("treatments of"[Text Word])) AND (("2000/01/01"[Date - Publication] : "2024/12/31"[Date - Publication]))
	two groups	("two groups"[Text Word]) AND (("2000/01/01"[Date - Publication] : "2024/12/31"[Date - Publication]))
	was found	(("be found"[Text Word]) OR ("is found"[Text Word]) OR ("are found"[Text Word]) OR ("was found"[Text Word]) OR ("were found"[Text Word])) AND (("2000/01/01"[Date - Publication] : "2024/12/31"[Date - Publication]))
	was used	(("be used"[Text Word]) OR ("is used"[Text Word]) OR ("are used"[Text Word]) OR ("was used"[Text Word]) OR ("were used"[Text Word]) OR ("being used"[Text Word])) AND (("2000/01/01"[Date - Publication] : "2024/12/31"[Date - Publication]))
	were assessed	(("be assessed"[Text Word]) OR ("is assessed"[Text Word]) OR ("are assessed"[Text Word]) OR ("was assessed"[Text Word]) OR ("were assessed"[Text Word]) OR ("being assessed"[Text Word])) AND (("2000/01/01"[Date - Publication] : "2024/12/31"[Date - Publication]))
	were collected	(("be collected"[Text Word]) OR ("is collected"[Text Word]) OR ("are collected"[Text Word]) OR ("was collected"[Text Word]) OR ("were collected"[Text Word]) OR ("being collected"[Text Word])) AND (("2000/01/01"[Date - Publication] : "2024/12/31"[Date - Publication]))
	were enrolled	(("be enrolled"[Text Word]) OR ("is enrolled"[Text Word]) OR ("are enrolled"[Text Word]) OR ("was enrolled"[Text Word]) OR ("were enrolled"[Text Word]) OR ("being enrolled"[Text Word])) AND (("2000/01/01"[Date - Publication] : "2024/12/31"[Date - Publication]))
	were performed	(("be performed"[Text Word]) OR ("is performed"[Text Word]) OR ("are performed"[Text Word]) OR ("was performed"[Text Word]) OR ("were performed"[Text Word]) OR ("being performed"[Text Word])) AND (("2000/01/01"[Date - Publication] : "2024/12/31"[Date - Publication]))
	were reported	(("be reported"[Text Word]) OR ("is reported"[Text Word]) OR ("are reported"[Text Word]) OR ("was reported"[Text Word]) OR ("were reported"[Text Word]) OR ("being reported"[Text Word])) AND (("2000/01/01"[Date - Publication] : "2024/12/31"[Date - Publication]))
