# Supplementary material for: Delving Into PubMed Records: How AI-Influenced Vocabulary has Transformed Medical Writing since ChatGPT
Source: Perspect Med Educ. 2025 Dec 2;14(1):882–90. doi: 10.5334/pme.1929 (PMC12679996; doi:10.5334/pme.1929)
Supplement: Supplementary File 4. — Appendix 4. [file pme-14-1-1929-s4.xlsx]

## Sheet: Table S2
Appendix 2. Modified Z-score for usage frequency of each word/phrase from 2000 to 2024
	Number of total records	2000	2001	2002	2003	2004	2005	2006	2007	2008	2009	2010	2011	2012	2013	2014	2015	2016	2017	2018	2019	2020	2021	2022	2023	2024
delve	16045	-0.86371	-0.875049	-0.757847	-0.814177	-0.531137	-0.6745	-0.29832	-0.39044	-0.356187	-0.524189	-0.263885	-0.035895	0.00269051	0	0.276146	0.488812	0.551335	1.01752	1.22248	2.04934	2.36972	3.75527	5.07063	29.3673	107.748
underscore	124125	-2.49716	-2.23312	-2.01004	-1.67328	-1.43521	-1.19455	-1.10407	-0.94983	-0.552225	-0.321105	-0.278691	-0.245521	0	0.267615	0.287421	0.143645	0.435276	0.658858	0.652756	0.465819	0.6745	1.36954	1.57852	8.93045	54.0203
primarily	368663	-2.07832	-0.6664	-2.02651	-1.44259	-0.6745	0.165846	-0.0346486	-0.0726733	0.00473768	-1.05108	0.471351	0.76977	0	0.435359	0.897664	-0.306048	-0.104672	0.226266	0.271295	-0.924455	-0.812756	1.58002	3.38582	16.592	51.8133
meticulous	15136	-0.6745	-0.756842	0.690546	-0.081845	-0.872083	-0.594269	-0.325611	-1.07935	-0.562145	-0.333526	0.409567	0	0.812336	-0.201711	-0.298764	-0.549296	0.541133	1.35245	0.906099	0.025885	1.84423	2.93966	1.37687	9.10432	33.235
boast	2277	-0.6745	-0.703081	-0.931725	-0.485869	-0.834551	-0.33725	-0.57161	-0.405843	0	-0.600191	-0.245792	-0.634487	-0.120038	0.200064	0.680216	0.628771	0.451572	0.988886	1.53192	1.34328	2.12067	2.19498	2.40076	9.74715	31.0071
commendable	1665	-0.801984	0.419627	-0.72619	-0.881881	-0.185836	-0.597155	-0.480123	-0.790116	-0.6745	-0.0954326	-0.485186	-0.168416	-0.133044	0.0289891	0.293899	0	0.549051	0.726919	1.14998	1.02153	1.5405	1.62824	1.90626	7.53619	27.4439
showcase	20800	-0.716399	-0.709869	-0.6745	-0.626342	-0.554212	-0.556049	-0.605898	-0.516981	-0.281142	-0.18536	-0.16525	-0.0523045	0	0.210781	0.503358	0.716013	0.946143	1.40458	2.14809	2.39611	3.26149	4.18368	5.18873	10.4168	26.9932
surpass	27479	-0.877061	-1.03447	-0.499125	-0.833242	-0.548934	-0.6745	-0.477394	-0.413768	-0.376891	-0.399758	-0.271461	-0.0905286	0.0202947	0	0.316308	0.6407	0.734686	1.20495	1.71856	1.88738	2.36295	2.90505	3.48815	8.70885	25.0852
intricate	40679	-1.31904	-1.46763	-1.13968	-1.10838	-1.10142	-0.881776	-0.708531	-0.546078	-0.367315	-0.343709	-0.166205	0	0.135513	-0.0387521	0.203689	0.307252	0.538708	0.575339	0.6745	0.554684	0.839652	1.16538	1.16722	6.64658	23.1344
tapestry	482	1.75257	1.58744	4.55526	-0.6745	0.186062	-0.200574	0.00484944	-0.646865	2.11578	2.63392	-0.109647	-0.429639	-0.348126	-0.242151	-0.723872	-2.28873	0.443225	-1.81236	-0.0519175	0	1.59222	1.11159	-0.0708517	6.02568	22.4704
unlocking	5524	-0.670112	-0.698213	-0.765224	-0.953288	-0.596616	-0.564191	-0.520958	-0.462593	-0.45827	-0.265883	-0.268045	-0.246428	0	0.140507	0.516635	0.6745	1.22998	1.58657	1.48942	1.73747	2.12112	3.11812	3.29178	9.04469	22.2245
emphasize	254731	-1.38421	-1.17774	-1.28423	-1.24578	-1.22939	-1.09755	-0.939665	-0.55639	-0.451389	-0.373064	-0.375553	-0.0365962	0.0891369	0	0.287537	0.105328	0.19197	0.286621	0.575341	0.6745	1.10551	2.07864	2.89094	6.62025	21.7042
grapple	3383	-1.29669	-0.787036	-0.508421	-0.313585	-0.722488	-0.460127	-0.328269	-0.956931	-0.119372	0.0126282	0.0892615	0.567182	0	-0.883455	-0.535848	-0.419175	0.247746	0.714561	0.6745	1.87613	3.51769	4.80691	4.39207	9.1836	21.3454
intricacy	5961	-1.36786	-1.49873	-1.3229	-1.08396	-1.20202	-0.6745	-0.886073	-0.614155	-0.444724	-0.292951	-0.230409	0	-0.358847	0.00240108	0.021019	0.0593029	0.720115	0.704889	0.584397	0.553964	0.64955	1.5454	1.76157	6.19117	20.1817
promptly	22395	1.90848	-0.460484	-0.63433	1.50392	-0.583802	-1.16172	-1.03766	-0.939044	-0.306408	-0.543075	-0.655068	0	-0.6745	-0.440423	0.530201	0.366011	1.24398	0.925613	-0.286154	0.0929485	4.59443	6.03427	6.02946	11.0886	18.5109
encompass	114241	-1.17138	-0.980174	-1.06773	-0.89592	-0.827401	-0.761241	-0.6745	-0.436499	-0.528176	-0.430809	-0.198532	0	0.0836943	-0.0331822	0.136997	0.309737	0.608245	0.60532	0.74875	0.631715	0.884952	1.3942	1.28669	5.59465	17.9862
necessitate	84921	-0.916362	-0.898678	-0.726793	-0.611607	-0.691205	-0.711882	-0.6745	-0.571938	-0.476987	-0.159622	-0.268519	0	-0.125505	0.0710896	0.123961	0.284067	0.318279	0.445748	0.684776	0.687421	1.28804	1.76994	2.27246	5.2765	16.8854
deep dive	619	0.331897	0.676641	-1.29975	-0.597414	-0.6745	0.156313	-0.822248	-0.862932	-0.400417	-0.214127	-0.0877921	0	-0.107063	-0.00214127	0.633816	-0.147748	-0.0128476	1.60445	3.39044	3.45278	2.49537	8.50018	6.37154	11.447	15.616
exceptional	45635	-1.0322	-0.852878	-0.6745	-0.56067	-0.490127	-0.309482	-0.490525	-0.28121	-0.240258	-0.262204	-0.0516616	-0.0217747	0	0.136892	0.369284	0.754156	0.927884	0.99298	1.38246	1.54579	1.87845	2.07561	2.50717	6.06738	15.4857
garner	17088	-0.869742	-0.822226	-0.85992	-0.734116	-0.756592	-0.68949	-0.551378	-0.578176	-0.461641	-0.34812	-0.231812	-0.1591	0	0.0769394	0.162391	0.337992	0.487867	0.619152	0.6745	1.03459	1.45967	1.60802	1.92841	5.26756	14.8173
realm	16345	-1.2276	-0.701887	-0.956076	-0.909133	-0.748917	-0.610988	-0.350768	-0.399921	-0.478876	-0.337191	0	-0.181462	0.167871	-0.0230249	0.0635491	0.418247	0.704105	0.436793	0.960299	0.6745	0.78912	0.899055	0.903966	4.81558	13.8755
impressively	3838	-0.650003	-0.303462	-0.623554	-0.434801	-0.680248	-0.618778	-0.353557	-1.15543	-0.940979	0.192013	-0.211057	-0.199914	-0.00411862	0	0.0880534	0.6745	2.09579	2.67495	3.83698	4.843	3.92576	6.69468	8.53561	11.4877	13.5068
groundbreaking	4913	-1.30082	-1.37709	-0.957316	-1.1726	-0.614228	-1.08701	-0.59683	-0.539916	-0.384274	-0.169404	-0.111631	-0.0502844	0.0964942	0	0.381756	0.514444	0.588315	0.6745	0.769948	0.908636	1.07778	1.51839	1.59791	4.37849	13.104
profoundly	28449	0.702199	-0.6745	0.212569	0	1.29483	-1.09866	0.648889	0.424396	0.188071	0.0329652	-0.108523	-0.500997	-1.31631	-1.56943	-1.03083	-1.84545	-1.03649	0.454322	-0.152624	-0.688164	-0.316963	0.68371	0.568737	2.54862	13.0301
comprehend	17405	-0.832699	-0.911808	-0.757757	-0.682086	-0.707671	-0.6745	-0.231259	-0.356854	-0.124183	-0.0989837	0	-0.0264479	0.0781256	-0.0409985	0.233521	0.294026	0.322711	0.555412	0.867981	1.07995	1.56503	1.90445	2.96349	7.20351	12.8263
leverage	81123	-0.731838	-0.731272	-0.722449	-0.6745	-0.672424	-0.58293	-0.550856	-0.521183	-0.442537	-0.383425	-0.335231	-0.142659	0	0.134713	0.311441	0.589104	0.884571	1.25894	1.70873	2.18992	2.75361	3.80052	4.52974	6.75107	12.8015
renowned	5693	-0.910613	-0.989639	-0.964886	-0.565063	-0.609688	-0.779416	-0.6745	-0.37547	-0.236893	-0.227632	-0.214099	-0.0240667	0.181678	0	0.278896	0.655624	0.761913	0.701548	0.731467	0.413816	0.9094	1.21555	1.06163	3.30353	12.0232
pivotal	133265	-1.59602	-1.39147	-1.22819	-1.01418	-0.729971	-0.698494	-0.581952	-0.515416	-0.469701	-0.322411	-0.0471521	-0.0248648	0.0426005	0	0.098293	0.226423	0.401247	0.529592	0.6745	0.744816	0.924085	1.20119	1.25444	2.67683	11.5144
methodically	1313	-1.00024	-1.06379	-0.588996	-0.722665	-0.101713	-0.6745	-0.301054	-1.35678	0	-0.387463	-0.0420006	0.210312	-0.581545	-0.276446	0.35136	0.280347	1.32489	1.17841	0.335696	1.61385	1.38315	2.60943	3.89983	4.99154	11.2873
noteworthy	39685	-0.743966	-0.789984	-0.6745	-0.735517	-0.5054	-0.555648	-0.261431	-0.158164	-0.208813	-0.389235	-0.0712471	-0.111042	0.0364876	0.127754	0	0.121985	0.828111	3.94854	3.98717	3.82202	3.45705	3.39089	3.19495	6.14337	11.1535
bolster	11373	-0.811951	-1.00066	-0.698203	-0.684178	-0.6745	-0.518765	-0.195516	-0.361814	-0.294345	-0.0332355	0	-0.0984907	-0.0148545	0.193632	0.389019	0.554086	0.59819	1.03866	1.19558	1.24725	1.66816	2.28495	2.70072	4.64987	11.0719
unveil	52374	-0.873261	-0.810908	-0.717475	-0.691959	-0.6745	-0.634612	-0.575316	-0.45788	-0.422308	-0.323705	-0.210692	-0.091109	0	0.157453	0.279914	0.422303	0.586988	0.801296	1.03824	1.38726	1.67236	2.03642	2.15268	4.235	10.8557
prowess	1114	-1.73714	-1.43267	1.90714	3.66948	1.79181	0.616901	0.999802	0.70946	-0.478847	-0.27284	-0.53997	-0.353942	0.327379	-0.0708485	-0.497187	0.421822	0	-1.01761	-0.6745	-0.901552	-0.765893	0.241814	0.660685	4.00003	10.7916
advancement	126186	-0.817882	-0.748864	-0.775652	-0.760463	-0.610548	-0.6745	-0.580719	-0.45426	-0.405831	-0.321336	-0.211668	-0.0852488	0	0.104713	0.228273	0.279763	0.545069	0.724835	0.917517	1.13067	1.35221	1.87742	2.20343	4.23313	10.618
transformative	11764	-0.716979	-0.667585	-0.75353	-0.743652	-0.692776	-0.6745	-0.669561	-0.585591	-0.450745	-0.369932	-0.290427	-0.186744	0.017283	0	0.233248	0.343382	0.670662	0.742575	1.2517	1.09116	1.36642	1.7503	2.10285	3.57559	9.92962
exercise caution	1184	0.472392	-1.32864	-1.0361	0.0498099	-1.49247	-0.646119	-2.07421	-0.183682	0.348309	-0.535744	0.6745	-0.0556505	-0.469564	-0.631395	0	-0.230869	0.737965	0.675107	1.13464	1.20171	1.17881	0.328628	-0.696855	3.32744	9.52859
seamlessly	4744	-1.2493	-1.3969	-1.13298	-1.02607	-0.588187	-0.390288	-0.83326	-0.422152	-0.400082	-0.124178	-0.190416	-0.191568	0	0.262807	0.557261	0.408466	0.6745	0.630265	1.04894	1.17227	1.23674	1.50101	1.56253	3.21839	8.7111
nuanced	15995	-0.6745	-0.707717	-0.684348	-0.617525	-0.588434	-0.567089	-0.532588	-0.507152	-0.434758	-0.276129	-0.168926	-0.135144	0	0.201132	0.429095	0.681577	0.763952	1.00084	1.21764	1.39949	1.62322	2.11917	2.41478	3.34713	8.52392
notably	236220	-0.989435	-0.922498	-0.874685	-0.816272	-0.6745	-0.631002	-0.599877	-0.492754	-0.433111	-0.335077	-0.209521	-0.0889737	0	0.106774	0.243597	0.340157	0.532698	0.772332	0.916737	1.05212	1.15113	1.41136	1.63001	2.94658	8.09981
scrutinize	14722	-0.837804	-1.19483	-1.16544	-0.947265	-0.502898	-0.559201	-0.362173	-0.554389	-0.414859	-0.429402	-0.276514	0	0.147312	-0.0772082	0.380844	0.6745	0.54037	0.928347	1.09713	1.23021	1.66646	2.23597	2.30566	3.631	7.98578
embark	5845	-0.6745	-1.09807	-3.11247	-0.42175	-1.15997	-3.0231	0.539616	-0.435128	-0.0579432	-0.0770993	0	0.311326	2.16488	1.07599	2.25147	-1.28227	1.05058	-0.109712	0.851971	0.384309	-0.651861	0.425946	0.525922	1.55196	7.936
complex	1610661	-5.32814	-3.69134	-2.84468	-2.41441	-1.22011	-1.34591	-0.681591	-0.0591906	-0.317486	-0.029801	0.47499	0.640298	1.03346	0.758893	0.625173	0.12648	0.482172	0.58506	0.6745	1.10161	-0.504482	-0.308468	0	1.94184	7.70117
excel	17729	-1.13721	-1.01044	-0.813235	-0.865607	-0.6745	-0.601319	-0.497872	-0.4261	-0.350489	-0.392847	-0.322828	-0.209623	0.149482	0	0.24487	0.53235	0.638407	0.762805	1.04004	1.24031	1.98458	2.17481	2.92653	4.30573	7.6378
invaluable	19553	-3.2736	-2.41606	-3.01234	-2.59554	-2.09223	-2.61243	-0.648471	-1.12985	-0.490722	-0.327922	-0.297531	0.540529	0.6745	0.415576	0.927388	0.628225	0.928092	0	0.62565	-0.308084	0.443814	0.913051	0.56107	2.56815	7.61325
crucial	576555	-1.22643	-1.04918	-0.975399	-0.8353	-0.759548	-0.6745	-0.533348	-0.450949	-0.398167	-0.283767	-0.159459	-0.0723738	0	0.101654	0.203463	0.307745	0.417526	0.612899	0.730417	0.912156	1.12499	1.39478	1.71919	3.26428	7.55077
testament	902	-0.327701	-0.167742	-1.31627	3.89908	0.392156	0	0.690458	0.0989614	-0.6745	1.14435	1.09034	0.547283	-0.813176	0.272317	-0.530832	-0.105718	-0.303713	-1.35767	-0.705505	0.866288	-0.781462	0.562344	-0.0713853	2.00925	7.47157
ethical consideration	8802	-0.775004	-0.6745	0	-0.373041	-0.411461	-0.298182	-0.303536	-0.455031	-0.14507	-0.113247	-0.0561842	0.0593538	-0.206405	-0.146677	0.970883	0.979128	1.33025	1.50196	1.49461	2.41151	2.07285	1.51515	1.73759	3.27539	7.40545
well-rounded	623	-1.941	-0.285371	-0.346633	-0.693994	-0.564897	-0.925662	0	-0.875207	-0.956665	-0.323221	0.6745	0.00528353	-0.555029	0.150155	-0.33725	-0.295225	0.254368	0.10189	1.7052	1.1984	0.826083	3.5478	3.73755	4.12757	7.32139
revolutionize	32593	-0.749734	-0.822906	-0.735672	-0.841279	-0.610589	-0.6745	-0.603456	-0.507541	-0.432074	-0.252883	-0.110795	-0.0354837	0	0.0596176	0.241361	0.334678	0.647178	0.708715	0.994535	1.15226	1.43681	1.60977	1.65359	3.65664	7.14385
ingenious	2136	-0.727975	-0.456302	-0.211252	-0.0310194	-0.6745	0	-0.173085	-0.136211	0.701382	-0.258194	0.0817917	-0.125234	-0.28409	-0.456426	-0.115361	0.718887	1.3369	0.826988	1.97277	2.92091	3.17659	4.64962	4.5084	7.02388	7.1261
offer	779246	-1.1983	-1.11725	-1.00721	-0.881395	-0.831563	-0.6745	-0.613113	-0.498457	-0.46739	-0.331197	-0.162743	-0.0755218	0	0.0595006	0.173771	0.247106	0.425228	0.625738	0.716321	0.74515	0.904364	1.14977	1.29116	2.45244	7.04621
expansive	6847	-0.757512	-0.767242	-0.31018	-0.768395	-0.26902	-0.374951	-0.357484	-0.362286	0	-0.0605767	-0.546448	0.263547	-0.0798253	-0.151201	0.197183	0.876296	1.11732	0.6745	1.47586	1.7979	1.57281	2.41369	2.83494	4.01509	7.01658
actionable	16013	-0.6745	-0.594027	-0.676083	-0.643983	-0.563361	-0.589575	-0.524287	-0.526265	-0.407064	-0.398035	-0.382334	-0.232467	0	0.464934	0.910083	1.46899	2.03779	2.45821	3.08142	3.46374	3.91731	4.63944	5.3319	5.58885	6.93935
valuable	345639	-1.19494	-1.05047	-1.01293	-0.949844	-0.765476	-0.701791	-0.644592	-0.53608	-0.463634	-0.432847	-0.271553	-0.0907394	0	0.0796395	0.2113	0.253521	0.413439	0.542826	0.6745	0.82414	0.897205	1.15719	1.4451	3.06314	6.93445
particularly	862961	-1.49217	-1.46687	-1.36329	-1.26463	-1.08815	-0.994747	-0.823025	-0.609822	-0.632547	-0.492811	-0.292574	-0.1833	0	0.166632	0.365355	0.299417	0.551877	0.6745	0.669543	0.644539	0.694655	1.07592	1.11321	2.17857	6.87501
endeavor	21266	-1.21662	-0.966394	-1.03926	-0.870693	-0.874691	-0.839022	-0.716779	-0.703076	-0.652811	-0.496026	-0.295516	0	0.101329	-0.0271834	0.0406839	0.10292	0.181412	0.389054	0.6745	0.51205	0.673199	0.837807	0.988783	2.43614	6.84581
effectively	460855	-1.16808	-1.0949	-0.956756	-0.883708	-0.742208	-0.6745	-0.589431	-0.481257	-0.41331	-0.307695	-0.238712	-0.164577	0	0.101555	0.229456	0.325431	0.438343	0.625302	0.913513	1.22979	1.42562	1.88437	2.64082	3.61488	6.53337
thereby	353807	-1.55969	-1.39994	-1.25959	-1.16661	-0.911803	-0.733273	-0.6745	-0.549156	-0.490253	-0.414625	-0.213939	-0.0769125	0	0.0106174	0.115375	0.239002	0.284456	0.429229	0.479632	0.767929	0.805462	1.0258	1.31352	2.3874	6.48
foster	74189	-0.969092	-0.874671	-0.854104	-0.737994	-0.6745	-0.61572	-0.494776	-0.340142	-0.376806	-0.231311	-0.156007	-0.118151	0	0.185769	0.250441	0.327542	0.669321	0.862278	0.922142	1.06289	1.15964	1.5861	1.93537	2.70231	6.4515
employ	724743	-1.40101	-1.23544	-1.19252	-1.10145	-0.909046	-0.6745	-0.573101	-0.53136	-0.43734	-0.337797	-0.251205	-0.131634	0	0.0648405	0.132334	0.255307	0.319392	0.464994	0.710784	0.794236	0.777072	1.0579	1.36965	2.54482	6.43231
utilization	290925	-0.713176	-0.803677	-0.6745	-0.498238	-0.590574	-0.560206	-0.232394	-0.385113	-0.413394	-0.372849	-0.209255	-0.203708	0	0.188734	0.572749	0.724837	1.00291	1.42134	1.84398	2.27938	2.40883	2.77584	3.23522	4.23494	6.28749
game changer	1909	-0.6745	-0.6745	-0.624482	-0.6745	-0.6745	-0.6745	-0.6745	-0.6745	-0.640717	-0.610047	-0.314257	-0.0925306	0	0.0633012	0.24038	0.382144	0.733796	0.995201	1.16692	1.55839	2.49591	3.02701	3.4997	4.02682	6.27698
predominantly	230799	1.17352	1.50561	1.49846	1.07299	1.08521	0.898562	0.654245	0.363807	0.331116	0	0.0855081	-0.20177	-0.0651261	-0.151692	-0.393864	-0.700382	-0.6745	-0.65923	-0.891823	-0.815395	-1.04074	-0.589223	-0.861455	0.324709	6.20554
transcend	4893	-1.15279	-1.3999	-2.05365	0	-1.56844	-0.998444	-0.767645	-0.500512	-0.258358	-0.679633	-0.297703	-0.110122	-0.544389	0.6745	0.343473	0.190019	0.4934	0.509603	0.569769	0.535327	0.698933	1.6894	1.51685	2.2902	5.93637
navigate	39505	-0.975519	-0.954502	-0.889259	-0.838221	-0.714974	-0.6745	-0.572914	-0.418884	-0.409987	-0.367645	-0.241448	-0.115784	0	0.133717	0.130007	0.2662	0.479963	0.642152	0.833775	0.998316	1.45246	1.94283	2.18813	2.91146	5.91535
multifaceted	49253	-1.00156	-0.938278	-0.936521	-0.874067	-0.682584	-0.683471	-0.586858	-0.449503	-0.422359	-0.346488	-0.212985	-0.0466943	0	0.0328372	0.256699	0.324265	0.364308	0.465662	0.6745	0.76699	0.953965	1.25159	1.28566	2.22674	5.88796
essence	11524	-1.21313	-0.907881	-0.41766	-0.507729	-0.0457103	0.6745	-0.338716	0.767674	0.0493614	-1.54739	0.267075	0.713799	0.879046	0.203856	-0.176775	-0.679129	-0.409208	-0.521327	0	-0.445546	1.00936	2.55368	3.05135	3.54646	5.8059
knowledge gap	32952	-0.71967	-0.6745	-0.687742	-0.695604	-0.615787	-0.617364	-0.56727	-0.446618	-0.442898	-0.341455	-0.305539	-0.0814088	0	0.192388	0.477911	0.670639	1.02849	1.30914	1.63675	2.00531	2.44687	3.15088	3.5352	4.40911	5.75955
align	103403	-1.30083	-1.19215	-1.15378	-0.97473	-0.746988	-0.6745	-0.557267	-0.53182	-0.417676	-0.286548	-0.103604	-0.00594122	0	0.1411	0.206334	0.249256	0.455645	0.642184	0.785659	0.960221	0.911321	1.11066	1.37381	2.36553	5.63563
subsequently	388534	-1.23542	-1.09944	-0.982804	-1.03772	-0.743357	-0.659755	-0.532454	-0.393261	-0.325925	-0.31614	-0.227825	-0.0977249	0	0.101083	0.355336	0.412292	0.426116	0.6745	0.945233	1.15742	1.07457	1.20377	1.46962	2.47289	5.53582
essential	915763	-1.75783	-1.5115	-1.28447	-1.1313	-0.933804	-1.06246	-0.707561	-0.63364	-0.625562	-0.454476	-0.17348	-0.211759	0.00313089	0	0.104498	0.0650693	0.202604	0.438891	0.504181	0.6745	1.28691	2.07626	2.63157	3.50586	5.48575
strategically	9160	-1.17458	-1.35028	-0.800919	-0.96863	-1.16345	-0.986703	-0.659296	-0.707787	-0.579244	-0.554677	-0.536594	-0.29217	0.108029	0	0.225392	0.382524	0.31448	0.48018	0.651567	0.6745	0.921273	1.19117	1.37653	1.90714	5.46507
additionally	648274	-0.886498	-0.822689	-0.762788	-0.733787	-0.6745	-0.595586	-0.519068	-0.443907	-0.383321	-0.319259	-0.21414	-0.10504	0	0.129556	0.281437	0.432565	0.555146	0.747909	0.946953	1.07413	1.16218	1.39905	1.64577	2.65783	5.42613
exhibit	1386494	-0.959575	-0.917946	-0.860888	-0.763002	-0.6745	-0.592093	-0.506353	-0.442981	-0.397463	-0.324325	-0.169697	-0.0939778	0	0.188432	0.346276	0.422876	0.496065	0.734968	0.904231	1.01867	0.783329	0.757348	0.900592	1.97571	5.25612
innovative	164030	-0.957679	-0.900236	-0.790547	-0.793556	-0.6745	-0.64217	-0.556685	-0.475315	-0.375822	-0.367836	-0.269291	-0.127722	0	0.154068	0.249466	0.371051	0.52498	0.678358	0.798442	0.934602	1.10518	1.38028	1.64258	2.34467	5.1843
foundation	146692	-0.848371	-0.84207	-0.864522	-0.772976	-0.623203	-0.6745	-0.527157	-0.507442	-0.388014	-0.238254	-0.176989	-0.129338	0	0.176989	0.340363	0.428857	0.605846	0.701148	0.925787	1.23211	1.23331	1.59519	2.18541	2.97218	5.14835
harness	39825	-0.931349	-0.883398	-0.83775	-0.797073	-0.6745	-0.571876	-0.554423	-0.486169	-0.41956	-0.353134	-0.284481	-0.174293	0	0.0805673	0.275282	0.387477	0.528912	0.771938	0.962921	1.02794	1.29565	1.5992	1.64772	2.64782	5.01586
comprehensive	592107	-0.956448	-0.921719	-0.824978	-0.790551	-0.709656	-0.6745	-0.552759	-0.489115	-0.436494	-0.349106	-0.239774	-0.139631	0	0.0988467	0.214901	0.318491	0.470684	0.590523	0.735275	0.889521	1.07613	1.41467	1.67558	2.47577	4.87827
enhance	1859012	-1.19922	-1.10398	-0.981521	-0.896281	-0.755709	-0.6745	-0.56632	-0.477668	-0.421548	-0.349447	-0.184295	-0.118689	0	0.10529	0.163718	0.265999	0.313539	0.502086	0.720848	0.777966	0.681798	0.731748	1.02169	1.75482	4.86534
outperform	91957	-0.833835	-0.815798	-0.802974	-0.760186	-0.6745	-0.618806	-0.489182	-0.42022	-0.383212	-0.291535	-0.209129	-0.0826961	0	0.117671	0.296159	0.394689	0.569761	0.731834	1.10286	1.28584	1.32359	1.83741	2.47139	3.2257	4.69934
deeper	76106	-0.9443	-0.913169	-0.8094	-0.913169	-0.664123	-0.560354	-0.518846	-0.570731	-0.373569	-0.373569	-0.249046	-0.0933923	0	0.114146	0.300931	0.435831	0.6745	0.892415	0.996185	1.0792	1.32825	1.44239	1.62545	2.3327	4.49477
ultimately	183638	-1.17298	-1.03183	-0.94129	-0.86789	-0.744656	-0.6745	-0.576077	-0.530798	-0.426851	-0.360993	-0.155965	-0.157888	0	0.101141	0.116632	0.278584	0.503588	0.601176	0.763659	0.879947	1.05648	1.24591	1.46844	2.35579	4.38234
shed light	84170	-1.00758	-0.928241	-0.90048	-0.844033	-0.751176	-0.6745	-0.533293	-0.55955	-0.371541	-0.320506	-0.240554	-0.0908395	0	0.0529973	0.155449	0.281775	0.432656	0.627144	0.787772	0.979369	1.16571	1.41571	1.65688	2.68167	4.3532
vital role	40824	-0.820938	-0.833211	-0.775382	-0.6745	-0.472831	-0.600252	-0.593381	-0.429947	-0.354983	-0.242084	-0.131739	-0.121352	0	0.195472	0.448512	0.625587	0.851304	1.2953	1.78472	2.22194	2.72737	3.31144	3.78023	4.13934	4.2748
address	906912	-1.19091	-1.06445	-1.00121	-0.897877	-0.769352	-0.6745	-0.600727	-0.484797	-0.358328	-0.305633	-0.189703	-0.0948516	0	0.0843125	0.22132	0.316172	0.463719	0.621805	0.769352	0.89582	1.07498	1.33846	1.5387	2.23428	4.26832
thoughtfully	1035	-0.519443	-0.418655	-0.465172	-0.6745	-0.643489	-0.0930345	-0.83731	-0.302362	-0.961356	-0.914839	0	0.224833	-0.131799	-0.558207	0.0775287	0.364385	1.40327	1.41102	1.63586	1.35675	2.13204	1.14743	2.0235	3.3725	4.24082
further research	188812	-0.954312	-0.972021	-0.904725	-0.809093	-0.702835	-0.6745	-0.58241	-0.387604	-0.384062	-0.320308	-0.160921	-0.0865409	0	0.126743	0.198577	0.299771	0.432264	0.607536	0.76765	0.88771	1.00229	1.32579	1.60591	2.28946	4.21435
thoroughly	53154	-1.04239	-1.05565	-0.882909	-0.877404	-0.834585	-0.663613	-0.633761	-0.608864	-0.404678	-0.37908	-0.232891	-0.0537923	0	0.105903	0.152716	0.24887	0.482491	0.6745	0.806133	0.86519	1.01704	1.23489	1.75523	2.38338	4.1311
juxtapose	4666	1.38633	0.698888	2.15421	2.05699	0.76445	0.508214	0.344391	0.693501	0.229427	-0.00872774	0	-0.210927	0.00626393	-0.648693	-0.0414255	-0.0988866	-0.635288	-0.823999	-1.47286	-0.6745	-0.566802	-1.46789	-1.42588	1.11961	4.05535
interplay	112430	-1.42537	-1.34936	-1.26433	-1.14806	-1.10694	-1.02397	-0.835041	-0.6745	-0.557042	-0.508444	-0.302539	-0.244432	0	0.057548	0.214143	0.27872	0.320468	0.42055	0.506204	0.548381	0.688743	0.904383	0.751811	1.37631	3.98725
insight	839913	-1.09452	-1.03247	-0.929059	-0.873375	-0.76996	-0.6745	-0.586995	-0.491535	-0.419941	-0.33235	-0.197549	-0.105417	0	0.0884645	0.184275	0.282251	0.396984	0.551814	0.689339	0.805938	0.908615	1.12476	1.33574	1.98943	3.9861
journey	27336	-0.849478	-0.888176	-0.946421	-0.68965	-0.823546	-0.6745	-0.629415	-0.489005	-0.478377	-0.40933	-0.179594	-0.123992	0.0363639	0	0.205239	0.181473	0.342391	0.584423	0.756111	0.813131	1.15151	1.5831	1.94134	2.48711	3.96829
elucidate	458892	-1.34107	-1.13977	-0.953874	-0.88499	-0.7748	-0.6745	-0.647986	-0.437757	-0.345386	-0.333576	-0.203701	-0.116138	0	0.0965505	0.206414	0.258984	0.366519	0.577374	0.716717	0.818739	0.737146	0.91839	1.03877	1.43726	3.94034
intriguing	36645	-2.13209	-2.52541	-1.65556	-1.6159	-1.44281	-1.1307	-1.17779	-0.785019	-0.29731	-0.6745	0	-0.056914	0.410376	-0.0983783	0.379235	0.218978	0.319369	0.217394	0.682146	0.781365	0.481517	0.385616	0.333862	1.57672	3.78487
scholarly	10918	-0.612307	-0.530876	-0.744206	-0.684006	-0.701895	-0.504848	-0.6745	-0.524659	-0.329785	-0.442874	-0.111979	-0.0550223	0	0.454269	0.481374	0.557433	1.15075	1.39388	1.57852	1.83722	1.85454	2.32193	2.44696	2.96177	3.74881
in summary	131170	-0.861601	-0.846222	-0.697447	-0.6745	-0.713664	-0.61815	-0.57693	-0.527204	-0.468345	-0.442349	-0.288615	-0.142546	0	0.0187356	0.0870179	0.282145	0.476537	0.768725	1.0589	1.33523	1.43451	1.54627	1.88857	2.04843	3.68323
compellingly	320	-1.09989	-2.28282	-2.31818	-2.37127	-0.52706	0.536715	-0.95045	-0.6745	0.625912	-0.607788	-0.799127	0.502895	0.253364	0.596476	1.42915	0.740559	1.36825	-0.581765	0	0.271485	0.519912	0.712932	-1.33796	-0.330265	3.67327
aim to	1835378	-0.928955	-0.87779	-0.821463	-0.733959	-0.6745	-0.598745	-0.534617	-0.463154	-0.417006	-0.339067	-0.225053	-0.11976	0	0.150489	0.285211	0.451152	0.608382	0.804499	1.01936	1.28813	1.65303	2.15704	2.53675	2.90323	3.66099
excellently	2038	-1.24782	-0.964535	-0.114665	-0.66101	-0.600305	-0.438425	-0.33725	-0.9443	0.465405	-0.21584	-0.708225	0.86336	-0.39121	0.28329	0.29678	0	-0.98477	0.6745	0.748695	0.559835	1.58508	1.59182	2.59008	2.52263	3.64851
unearth	2357	-0.5467	-0.825967	-0.6745	-0.705267	-0.598767	-0.355	-0.229567	-0.821233	-0.5396	-0.4118	-0.196433	-0.00236667	0	0.2414	0.407067	0.1846	0.7597	0.8023	0.8165	1.06711	1.2646	1.5705	1.88557	2.25543	3.61369
effortlessly	941	-0.903874	-1.51412	-1.38709	-1.01294	-0.705791	-0.586383	-0.358394	-0.331051	-0.238491	-0.135938	-0.00663249	0	-0.051579	0.334308	0.360957	0.517868	0.465485	0.6745	1.70179	0.855767	1.05693	1.38938	2.69626	2.36725	3.60789
accurately	221987	-1.37722	-1.26883	-1.22946	-1.1333	-0.911401	-0.751812	-0.6745	-0.569195	-0.506769	-0.43874	-0.232744	-0.239207	0	0.0507789	0.121611	0.137102	0.233859	0.361873	0.559287	0.699306	0.763087	1.14362	1.6534	2.37097	3.58804
significant	4394084	-1.81722	-1.66415	-1.5621	-1.35801	-1.20494	-1.00084	-0.847771	-0.745723	-0.6745	-0.611933	-0.397347	-0.236447	0	0.152128	0.234365	0.238029	0.248086	0.337435	0.40888	0.442657	0.431625	0.747908	1.0035	1.48517	3.56108
highlight	1002509	-0.954978	-0.912144	-0.86688	-0.810715	-0.744683	-0.6745	-0.589945	-0.500662	-0.422162	-0.316621	-0.214713	-0.118864	0	0.102844	0.213555	0.303077	0.447044	0.585685	0.713659	0.823903	1.03163	1.3243	1.43292	1.88821	3.54356
capability	261570	-1.11474	-0.983478	-0.916792	-0.92993	-0.83695	-0.6745	-0.627341	-0.518796	-0.450972	-0.369828	-0.266733	-0.130801	0	0.0585079	0.211988	0.265818	0.384874	0.531723	0.717033	0.856793	0.814516	0.934226	1.25212	1.74121	3.52857
landscape	125161	-0.811149	-0.743202	-0.72378	-0.699733	-0.6745	-0.600496	-0.49505	-0.409315	-0.345568	-0.2934	-0.212137	-0.180287	0	0.150569	0.241015	0.40691	0.572224	0.736131	0.925705	1.02626	1.20952	1.48851	1.70412	2.17302	3.44837
models	4922986	-11.6227	-9.36549	-8.46761	-7.17486	-5.64166	-3.78352	-2.85988	-1.19884	-0.564385	-0.426207	-0.0337501	0.312423	1.04372	0.65854	0.204963	0.141694	0	0.644066	0.6745	0.732839	-0.586092	0.0944349	0.418551	0.873111	3.38739
explore	1451561	-1.06023	-1.00422	-0.939864	-0.862822	-0.763102	-0.6745	-0.57988	-0.504501	-0.422156	-0.339592	-0.230874	-0.109459	0	0.105014	0.239152	0.330038	0.449275	0.643477	0.844912	1.04324	1.22653	1.59605	2.02139	2.241	3.3557
efficacy	1196170	-1.25655	-1.16655	-0.976294	-0.841119	-0.765332	-0.6745	-0.565214	-0.455849	-0.434798	-0.315745	-0.197537	-0.0746401	0	0.105464	0.22704	0.34752	0.476879	0.644595	0.753302	0.860321	0.987397	1.31899	1.52477	1.807	3.17439
illuminate	42308	-0.978958	-0.90251	-0.919499	-0.732626	-0.758109	-0.573359	-0.361004	-0.297297	-0.233591	-0.148649	-0.0212355	-0.0424711	0	0.19112	0.19112	0.276062	0.450981	0.6745	0.954839	0.867595	0.923614	1.01836	0.901157	1.47871	3.15059
facilitate	737852	-1.14475	-1.06472	-0.987471	-0.894118	-0.731265	-0.6745	-0.618692	-0.503992	-0.412917	-0.310853	-0.188271	-0.109371	0	0.119939	0.19562	0.263642	0.407985	0.569067	0.686152	0.8125	0.858531	1.08334	1.19903	1.64073	3.09787
finding	3144876	-1.39716	-1.34667	-1.26738	-1.14564	-1.07605	-1.00123	-0.872397	-0.700436	-0.559323	-0.456458	-0.279625	-0.140457	0	0.0245609	0.0847858	0.157055	0.221454	0.453414	0.583499	0.6745	0.663419	0.970582	1.17776	1.63365	3.0918
integrate	602202	-1.04168	-0.968456	-0.905209	-0.845086	-0.72686	-0.6745	-0.551482	-0.476383	-0.419817	-0.29771	-0.203876	-0.111691	0	0.0771924	0.165012	0.264906	0.406097	0.525359	0.679558	0.810103	0.817921	1.10755	1.41439	1.70823	3.01598
significance	668198	-1.45206	-1.25305	-1.16468	-1.12065	-0.993708	-0.95761	-0.941403	-0.712366	-0.601963	-0.333363	-0.0518941	-0.0845464	0.080279	0.0492247	0	0.128999	0.254196	0.370235	0.594421	0.6745	0.64049	0.856549	1.09677	1.54409	2.82392
fortify	17204	-1.56429	0.172092	0.989283	0	-1.21299	-1.05445	-0.276	1.46235	1.01713	0.598083	0.42655	0.6745	0.914715	0.664435	0.0484903	-0.156234	0.682204	-0.110602	-0.707567	-0.0554641	-0.510639	-0.891712	-1.2895	-0.156002	2.77084
critical	1121848	-1.60259	-1.52567	-1.35727	-1.20972	-1.02111	-0.898265	-0.755503	-0.622703	-0.508079	-0.444397	-0.220814	-0.119831	0	0.0404428	0.150215	0.181286	0.343015	0.533249	0.610648	0.6745	0.99853	1.25052	1.38827	1.65725	2.74571
milestone	20555	-0.879737	-0.759997	-0.863988	-0.6745	-0.597282	-0.647623	-0.398374	-0.434617	-0.367236	-0.339096	-0.107683	0	-0.090015	0.280361	0.556877	0.606587	0.935903	1.16439	1.2929	1.23674	1.27282	1.89178	1.60444	2.03831	2.6504
soil	269135	-2.82687	-1.17233	-1.0864	-0.873082	-0.803182	-0.461793	-0.23178	0.0175293	0	-0.193466	-0.416201	-0.361274	-0.281707	-0.0975936	0.102996	0.200575	0.538536	0.6745	1.1214	1.38292	1.42358	1.56601	2.17157	2.36026	2.61231
complexity	256336	-1.27352	-1.08594	-0.97772	-1.00246	-0.840769	-0.729425	-0.601941	-0.537874	-0.403224	-0.322016	-0.230608	-0.0897468	0	0.0924087	0.242682	0.27935	0.389642	0.538978	0.676222	0.6745	0.689524	0.886941	1.06092	1.35434	2.52626
emerge	754465	-1.21746	-1.13096	-1.046	-0.939605	-0.850219	-0.757967	-0.680015	-0.574261	-0.467207	-0.327224	-0.186311	-0.119652	0	0.0998849	0.18427	0.262049	0.384637	0.464202	0.601067	0.6745	0.941093	1.18718	1.21194	1.4767	2.4911
pipeline	52059	-0.809388	-0.790247	-0.701889	-0.677385	-0.627139	-0.576021	-0.486677	-0.468238	-0.380013	-0.267531	-0.221536	-0.122434	0	0.13659	0.370907	0.465674	0.6745	0.78992	1.03669	1.27857	1.35233	1.70481	1.97806	2.28239	2.36633
examine	2481219	-0.908877	-0.598215	-0.6745	0	-0.00701498	0.154641	0.604777	1.10992	0.80918	0.328675	0.649176	1.039	0.934955	0.808998	0.44239	0.0574133	-0.0821041	-0.103596	-0.249635	-0.745401	-2.23621	-1.3248	-1.12073	-0.811554	2.34128
potential	3443010	-1.13932	-1.06217	-0.976076	-0.888101	-0.782468	-0.6745	-0.601073	-0.494679	-0.415003	-0.347936	-0.199539	-0.103535	0	0.0947121	0.205412	0.278012	0.382834	0.560662	0.688424	0.79046	0.8709	0.987899	1.08375	1.42301	2.26796
analysis	8062813	-2.36075	-1.98134	-1.85488	-1.51763	-1.09606	-0.800969	-0.716656	-0.632344	-0.6745	-0.463719	-0.33725	-0.168625	0	0.126469	0.126469	0.168625	0.168625	0.295094	0.548031	0.800969	0.505875	0.843125	1.09606	1.01175	2.23428
primary outcome	238244	-0.839244	-0.811317	-0.773862	-0.72953	-0.6745	-0.623555	-0.582733	-0.497961	-0.438925	-0.355635	-0.268771	-0.165528	0	0.132005	0.256523	0.411751	0.605659	0.852637	1.05463	1.33824	1.48977	1.73484	1.9297	2.00298	2.1911
ecosystem	220799	-1.83128	-1.33582	-1.14406	-1.09525	-1.12369	-0.920255	-0.42529	-0.0682334	0	-0.190364	-0.155376	-0.26211	-0.0488884	0.233586	0.19986	0.475011	0.553709	0.444566	0.6745	0.721083	0.71206	0.914144	1.20861	1.54612	2.17172
understanding	1377918	-1.22831	-1.15223	-1.05706	-0.980015	-0.876538	-0.778044	-0.6745	-0.585418	-0.48952	-0.384388	-0.205918	-0.104959	0	0.0964516	0.221318	0.281931	0.403645	0.540584	0.63913	0.710973	0.77871	0.958937	1.04416	1.31805	2.15976
safety	876135	-1.30393	-1.12635	-0.98573	-0.875576	-0.767202	-0.6745	-0.590523	-0.494926	-0.419191	-0.340154	-0.220048	-0.143669	0	0.138986	0.210676	0.365383	0.49295	0.649212	0.727172	0.862297	1.14596	1.37062	1.46722	1.54362	2.12599
registered with	25868	-0.718498	-0.698861	-0.744236	-0.65361	-0.688394	-0.619488	-0.61981	-0.455237	-0.314227	-0.212317	-0.123082	-0.157123	0	0.21611	0.425244	0.6745	0.625269	0.980969	1.11484	1.1941	1.13194	1.46004	1.71542	1.83588	2.11219
exhaustive	20344	-1.96218	-2.5958	-1.9724	-2.01328	-1.47164	-1.4001	-0.510985	-0.388348	-0.694939	-0.68472	0.183955	0	-0.194174	0.480326	0.439447	-0.398568	0.34747	0.122636	0.572303	0.6745	0.429227	0.746038	0.937085	1.15995	2.07456
this study	5464359	-1.20094	-1.10223	-1.05288	-0.954171	-0.888366	-0.773207	-0.6745	-0.559341	-0.509988	-0.41128	-0.246768	-0.13161	0	0.0987073	0.197415	0.279671	0.345476	0.444183	0.559341	0.690951	0.740305	0.954171	1.23384	1.39835	2.03995
versatile	84237	-1.0713	-0.988002	-0.876261	-0.86826	-0.710576	-0.6745	-0.635075	-0.511248	-0.425561	-0.277342	-0.186822	-0.0158069	0	0.0829445	0.29884	0.373237	0.479484	0.583929	0.77714	0.913898	0.836879	0.910705	0.968161	1.27432	2.0375
two groups	403106	-1.06146	-0.980478	-0.968216	-0.697297	-0.876489	-0.669191	-0.687979	-0.6745	-0.693541	-0.626452	-0.536698	-0.348331	0	0.236175	0.419256	0.409852	0.355655	0.275316	0.432289	0.615744	0.944264	1.42797	1.98347	1.74635	1.8486
to assess	1361731	-1.17008	-1.11477	-1.04246	-0.953968	-0.880422	-0.761093	-0.657094	-0.54361	-0.502113	-0.415374	-0.301067	-0.135452	0	0.121212	0.228618	0.316128	0.420416	0.575229	0.6745	0.751449	0.842921	1.05935	1.10046	1.25377	1.83258
include in	598456	-0.910575	-0.858243	-0.796109	-0.709388	-0.6745	-0.616353	-0.523319	-0.453543	-0.395397	-0.360509	-0.244216	-0.139552	0	0.151181	0.325621	0.453543	0.593095	0.755905	0.872198	1.05827	1.27922	1.61647	1.87232	1.94209	1.80254
identify	4078630	-1.22315	-1.15463	-1.05171	-0.937097	-0.834012	-0.730776	-0.645525	-0.523728	-0.461843	-0.359345	-0.228264	-0.114319	0	0.136974	0.243169	0.31224	0.420352	0.574889	0.6745	0.793869	0.855922	1.06702	1.19731	1.3146	1.73698
secondary analysis	44963	-0.810287	-0.767843	-0.725993	-0.679509	-0.696607	-0.597684	-0.536278	-0.416789	-0.313578	-0.249492	-0.199126	-0.101377	0	0.0844779	0.199957	0.268413	0.486723	0.6745	0.810202	1.00219	1.07005	1.2239	1.38784	1.61642	1.69576
logistic regression	512557	-1.09511	-1.00237	-0.99871	-0.884994	-0.836486	-0.711953	-0.636031	-0.552092	-0.443631	-0.340815	-0.250165	-0.124846	0	0.137178	0.224248	0.365813	0.439906	0.574954	0.6745	0.82507	0.95977	1.28762	1.52147	1.46948	1.67404
proportion of	476135	-0.843125	-0.843125	-0.87685	-0.87685	-0.74195	-0.640775	-0.47215	-0.438425	-0.438425	-0.370975	-0.20235	-0.06745	0	0.20235	0.370975	0.370975	0.5396	0.6745	0.910575	1.0792	1.2141	1.65253	1.82115	1.71998	1.64711
aptly	874	-1.50381	-0.683354	-0.906811	-0.6745	-0.952431	-1.62216	-0.444077	-0.660075	-0.663042	0.41558	-0.379828	0	0.263505	0.0362631	0.842488	1.58828	-0.163775	0.229298	-0.280907	0.726249	0.564632	1.29754	1.1017	2.54664	1.58008
to identify	1227209	-1.15167	-1.07957	-0.980286	-0.858375	-0.798428	-0.6745	-0.616201	-0.509986	-0.434882	-0.349211	-0.226545	-0.101127	0	0.127712	0.262214	0.354222	0.486528	0.638286	0.74841	0.902853	0.982877	1.18511	1.27835	1.33087	1.48588
were collected	717610	-1.24782	-1.12417	-1.0792	-0.978025	-0.888092	-0.764433	-0.6745	-0.5396	-0.460908	-0.4047	-0.292283	-0.1349	0	0.123658	0.236075	0.258558	0.382217	0.505875	0.633517	0.786917	0.9443	1.1772	1.32943	1.28608	1.45584
to investigate	1436188	-1.49045	-1.38049	-1.25256	-1.07428	-0.965466	-0.774777	-0.6745	-0.560309	-0.468025	-0.389405	-0.271987	-0.163457	0	0.159515	0.283435	0.390409	0.397913	0.520303	0.665897	0.791523	0.732815	0.830764	0.983407	1.15049	1.45522
regression analysis	534377	-1.67822	-1.44381	-1.46986	-1.39172	-1.36568	-1.10523	-1.05314	-0.881524	-0.6745	-0.422985	-0.267673	-0.133312	0	0.188002	0.0689421	0.130806	0.197562	0.233315	0.304624	0.36552	0.526459	1.03758	1.29525	1.06189	1.44105
adverse events	284494	-1.01251	-0.944176	-0.853243	-0.737861	-0.676903	-0.59123	-0.536382	-0.428537	-0.37328	-0.26866	-0.170508	-0.10376	0	0.12278	0.23119	0.351446	0.499542	0.6745	0.714159	0.85277	0.95161	1.11518	1.24656	1.29418	1.43521
primary endpoint	77085	-0.951482	-0.927683	-0.872293	-0.820734	-0.781868	-0.740839	-0.669858	-0.563492	-0.487383	-0.411922	-0.240171	-0.0978896	0	0.0644479	0.153485	0.263327	0.385704	0.530027	0.6745	0.784958	0.977325	1.16142	1.20662	1.27433	1.41123
investigate	3773222	-1.8886	-1.7007	-1.54171	-1.39718	-1.20446	-0.963571	-0.819036	-0.6745	-0.578143	-0.433607	-0.289071	-0.144536	0	0.144536	0.289071	0.33725	0.33725	0.529964	0.722679	0.770857	0.578143	0.6745	0.819036	0.963571	1.39718
association between	875036	-1.1767	-1.10348	-1.05817	-0.958162	-0.894487	-0.777512	-0.6745	-0.560762	-0.500636	-0.378036	-0.267747	-0.145398	0	0.155003	0.279134	0.384637	0.438071	0.552257	0.65089	0.746232	0.775677	0.966338	1.0898	1.16527	1.37445
statistically	725858	-1.68625	-1.59632	-1.46142	-1.28155	-1.0792	-1.10168	-0.854367	-0.6745	-0.6745	-0.60705	-0.449667	-0.20235	0	0.247317	0.292283	0.382217	0.359733	0.382217	0.427183	0.517117	0.517117	0.8094	1.10168	1.16913	1.37148
difference in	1486809	-1.36335	-1.23419	-1.17679	-1.1065	-1.03328	-0.832362	-0.774957	-0.617096	-0.530989	-0.502287	-0.344426	-0.186564	0	0.100457	0.200915	0.27267	0.40183	0.54534	0.588394	0.746255	0.6745	0.961521	1.24854	1.2916	1.36335
patients who	944388	-0.851769	-0.860481	-0.73862	-0.607741	-0.6745	-0.530648	-0.688016	-0.537518	-0.558159	-0.48717	-0.331192	-0.18336	0	0.177818	0.347037	0.475238	0.642408	0.772246	0.852612	0.937192	1.28096	1.55566	1.52161	1.50131	1.33217
retrospective	1580931	-1.02936	-1.04738	-0.939493	-0.844192	-0.816275	-0.636827	-0.5658	-0.526326	-0.405256	-0.369069	-0.257959	-0.0914603	0	0.168111	0.323696	0.403244	0.509553	0.6745	0.854988	0.962436	1.09388	1.31805	1.34039	1.36161	1.3166
fundamental	258448	-1.43018	-1.35117	-1.22474	-1.12992	-0.987696	-0.794108	-0.683486	-0.588667	-0.521504	-0.347669	-0.20149	-0.138277	0	0.0711141	0.213342	0.308161	0.434586	0.517553	0.636076	0.677911	0.6745	0.82015	0.740022	0.981091	1.30754
enhancement	348325	-1.70754	-1.52534	-1.38778	-1.21031	-0.37374	0.338929	0.820752	0.674429	1.01361	0.877681	0.57316	0.215123	0.661991	0.875412	0.626927	0.226811	0	-0.414281	-0.510385	-0.522864	-1.09869	-1.21946	-1.10746	-0.6745	1.30558
were assessed	992394	-1.39277	-1.33496	-1.26074	-1.11512	-1.06645	-0.933452	-0.829324	-0.610606	-0.49868	-0.418543	-0.290095	-0.109401	0	0.194152	0.308781	0.349318	0.432186	0.574158	0.649658	0.6745	0.678382	0.780186	0.766853	0.747992	1.23425
to examine	686600	-2.24929	-2.02939	-1.95437	-1.72021	-1.49181	-1.20055	-0.985306	-0.722746	-0.604869	-0.605246	-0.404075	-0.135956	0	0.139433	0.264786	0.362203	0.467405	0.507086	0.6745	0.627696	0.356044	0.712232	0.945023	1.0153	1.16253
driving force	27340	-2.34359	-2.1751	-1.65278	-1.66929	-0.760245	-0.750689	-0.371535	-0.453532	-0.0187559	-0.50274	-0.164871	0.0936279	0	-0.0463562	0.157192	0.187216	0.475021	0.6745	1.05436	0.809565	0.476049	0.794648	1.28773	1.61127	1.14751
median follow-up	139331	-1.2136	-1.07456	-1.04299	-0.91549	-0.873384	-0.76901	-0.704345	-0.612719	-0.538008	-0.440575	-0.264255	-0.128442	0	0.0994915	0.212526	0.295165	0.393306	0.530874	0.557233	0.6745	0.752919	0.941354	0.941815	1.01704	1.12406
control group	604702	-1.95991	-1.77932	-1.62754	-1.35298	-1.27035	-0.847579	-0.801221	-0.75986	-0.6745	-0.666493	-0.503424	-0.293736	0	0.237581	0.342128	0.608007	0.543412	0.481674	0.611698	0.726409	0.521056	0.638304	1.01316	0.735707	1.08757
this trial	46762	-0.673686	-0.740356	-0.70288	-0.628537	-0.686445	-0.45168	-0.505965	-0.557908	-0.494183	-0.32785	-0.201627	-0.0382996	0	0.34391	0.409758	0.6745	0.728881	0.874403	0.952472	1.07525	0.914436	0.677265	0.900715	0.914836	1.08137
evaluate	3768007	-1.38885	-1.29135	-1.16014	-1.02512	-0.959069	-0.839126	-0.730993	-0.587648	-0.50776	-0.414685	-0.25878	-0.123413	0	0.09695	0.202204	0.255862	0.336401	0.467702	0.573118	0.6745	0.703016	0.842549	0.908716	0.903503	1.07977
cross-sectional	795454	-1.12692	-1.06205	-1.04486	-0.950079	-0.883014	-0.778165	-0.681296	-0.570812	-0.431296	-0.340265	-0.242288	-0.118305	0	0.122725	0.213729	0.27358	0.358005	0.45006	0.602462	0.6745	0.732352	0.927091	0.912131	0.847885	1.02203
most common	609956	-1.19837	-1.14007	-1.03802	-0.924664	-0.839222	-0.775285	-0.6745	-0.591056	-0.506247	-0.420208	-0.262895	-0.161265	0	0.129125	0.324671	0.368121	0.466129	0.57749	0.671725	0.843896	1.01694	1.24048	1.35132	1.36641	1.02058
associate with	4188425	-1.59198	-1.50384	-1.36813	-1.25725	-1.14781	-1.00762	-0.859395	-0.6745	-0.574417	-0.450316	-0.31557	-0.161452	0	0.154091	0.24665	0.31661	0.386686	0.534844	0.589373	0.672547	0.680294	0.907835	0.889377	0.839021	0.947749
cohort study	663006	-1.4768	-1.36932	-1.17871	-0.94087	-0.898006	-0.862934	-0.889851	-0.619427	-0.3039	-0.267178	-0.299706	-0.118747	0	0.132986	0.181163	0.226098	0.27967	0.510592	0.756161	0.836114	0.734667	0.809869	0.6745	0.555383	0.933077
increased risk	351929	-2.01369	-1.84929	-1.73672	-1.49656	-1.33092	-1.00987	-0.948225	-0.760902	-0.6745	-0.538031	-0.278374	-0.158443	0	0.224265	0.337797	0.375704	0.411216	0.475193	0.402675	0.548086	0.579335	0.878136	0.824489	0.859466	0.911831
ratio	1804884	-1.51281	-1.4347	-1.34287	-1.22319	-1.09597	-0.918382	-0.836334	-0.6745	-0.564264	-0.436443	-0.304744	-0.200969	0	0.170575	0.249089	0.343387	0.415352	0.536088	0.638245	0.725481	0.643249	0.757362	0.863892	0.811636	0.889063
to evaluate	1576794	-1.28012	-1.1942	-1.07221	-0.938526	-0.920426	-0.770507	-0.677225	-0.562969	-0.484285	-0.400837	-0.282691	-0.137841	0	0.100216	0.227412	0.273476	0.344667	0.461358	0.556382	0.6745	0.721294	0.851892	0.913347	0.852282	0.884225
end point	262805	-1.82411	-1.62763	-1.43943	-1.3465	-1.17723	-1.03508	-0.884539	-0.740616	-0.658572	-0.476313	-0.283952	-0.112342	0	0.0986264	0.182051	0.248879	0.408016	0.510966	0.58295	0.621282	0.6745	0.75001	0.725053	0.814175	0.878144
transform	438954	-1.46955	-0.825021	-1.5078	-1.38415	-0.583936	0.320755	0.610463	0.933321	0.397466	-0.221764	0.0990766	0.22009	0.235354	1.05924	1.07362	0	-0.601584	-0.349027	0.728936	0.754741	-0.6745	-1.62194	-1.06766	-0.562708	0.808758
were performed	1978864	-1.16293	-1.04472	-0.997423	-0.838826	-0.802161	-0.6745	-0.640747	-0.538721	-0.449828	-0.386904	-0.262352	-0.114902	0	0.177239	0.344619	0.433345	0.467792	0.586137	0.810864	0.976429	1.11212	1.25416	1.33455	1.20037	0.806817
was used	3494576	-1.27426	-1.11976	-1.04564	-0.927104	-0.786897	-0.6745	-0.579332	-0.481214	-0.444352	-0.395411	-0.25206	-0.173112	0	0.0689337	0.177977	0.256007	0.322429	0.453158	0.676599	0.846833	0.868178	1.05537	1.37772	1.31549	0.760153
to compare	600683	-1.52362	-1.39612	-1.22401	-1.10293	-0.922322	-0.819529	-0.8166	-0.653725	-0.629968	-0.469522	-0.35047	-0.129506	0	0.143467	0.264299	0.349708	0.417885	0.564631	0.624733	0.689538	0.6745	0.854224	0.899373	0.901186	0.710918
effect of	3683181	-1.35856	-1.68082	-1.15703	-0.933289	-0.937707	-0.337494	-0.405887	-0.241152	-0.348208	-0.561836	-0.442746	-0.331765	0	0.210744	0.355871	0.297598	0.385067	0.930703	1.40063	1.73094	1.18659	1.47978	2.24289	1.5946	0.6745
less likely	108124	-1.45939	-1.41245	-1.3249	-1.19408	-1.02202	-0.922663	-0.715579	-0.655175	-0.532828	-0.428552	-0.236382	-0.188476	0	0.0166337	0.0814831	0.241965	0.405069	0.596691	0.60092	0.717218	0.722517	1.05751	1.27765	0.984374	0.6745
more likely	348447	-1.31802	-1.2994	-1.24112	-1.08806	-1.03858	-0.78828	-0.633623	-0.511142	-0.442516	-0.348239	-0.221055	-0.0931379	0	0.172937	0.217966	0.291823	0.469513	0.529987	0.709623	0.698156	0.738256	1.09462	1.22065	1.02913	0.6745
were reported	440242	-1.22041	-0.864748	-0.938926	-0.821496	-0.678379	-0.638801	-0.493201	-0.534971	-0.577077	-0.311478	-0.202118	-0.0976966	0	0.140731	0.424562	0.373895	0.595568	0.903398	1.233	1.391	1.65395	1.82315	1.71644	1.47402	0.6745
study period	141429	-1.10214	-0.995204	-0.929287	-0.808408	-0.836074	-0.721676	-0.6745	-0.576467	-0.490386	-0.438082	-0.231778	-0.130173	0	0.0793607	0.268726	0.394238	0.544637	0.591457	0.685233	0.769069	0.933283	1.16068	1.1536	0.86108	0.643619
were enrolled	284181	-1.44354	-1.28429	-1.20015	-1.10094	-0.982007	-0.8632	-0.738298	-0.650432	-0.605752	-0.465322	-0.360969	-0.158007	0	0.131261	0.203107	0.339059	0.469583	0.516149	0.6745	0.749023	0.830488	0.998213	1.07656	0.877551	0.6284
undoubtedly	13107	0	0.569811	1.67423	0.900782	0.365668	-0.871533	0.507585	-0.587932	-0.0456119	-0.0314512	0.0644478	-0.144776	-0.20252	-0.919039	-0.6745	-1.21301	-0.848312	-0.712423	-1.03895	0.00983332	1.56601	3.2652	2.2	2.02628	0.51481
sought to	225747	-1.47123	-1.36062	-1.30552	-1.17449	-1.08925	-0.84627	-0.718711	-0.621327	-0.502958	-0.27219	-0.248827	-0.115883	0	0.218685	0.310238	0.361537	0.480551	0.68713	0.737806	0.736222	0.6745	0.781955	0.688316	0.67205	0.472403
independently associated	107918	-1.70231	-1.54886	-1.51821	-1.43331	-1.20206	-1.12183	-0.995613	-0.806448	-0.617343	-0.506686	-0.369398	-0.116982	0	0.228698	0.355568	0.462438	0.549618	0.618654	0.6745	0.797258	0.783151	1.06139	0.908881	0.666439	0.433141
to receive	150056	-1.88874	-2.15171	-0.6745	-0.142606	-0.731216	-0.0882017	-0.710153	-0.700959	-0.680468	-0.531725	-0.0123945	0	0.239927	-0.063285	0.477051	0.197676	0.624861	0.955048	0.815558	0.762954	0.0829251	1.19117	1.68079	1.36448	0.40127
in addition	1665573	-1.32848	-1.0897	-1.08989	-0.96877	-0.769751	-0.777033	-0.62655	-0.554566	-0.580234	-0.488641	-0.283422	-0.132712	0	0.0593659	0.21351	0.307308	0.413329	0.6745	1.03356	1.22208	0.935142	1.1624	2.19583	1.9316	0.388122
common grade	3830	-3.74192	-3.31802	-3.19609	-2.79139	-2.82512	-2.58126	-1.97162	-1.79521	-1.06363	-0.6745	-0.441019	-0.492904	0	0.466962	0.415077	0.285365	0.33725	1.40088	0.907981	0.959865	0.466962	0.466962	0.518846	0.334889	0.366176
treatment allocation	3609	-2.58839	-2.36637	-2.51532	-2.01507	-2.67552	-2.06004	-2.4816	-1.97853	-1.28717	-0.702604	-0.590187	-0.281042	0.0562083	0	0.533979	0.983646	0.6745	0.6745	1.20848	0.252937	0.505875	0.309146	0.281042	0.140521	0.33725
one of	1161057	-1.4596	-1.22525	-1.00977	-0.971997	-0.730614	-0.70122	-0.6745	-0.651272	-0.547863	-0.55128	-0.301817	-0.201225	0	0.101812	0.217928	0.324834	0.466801	0.650239	0.945275	1.39824	1.54253	2.00772	2.39404	1.93412	0.272649
randomly	440781	-4.00201	-3.36283	-3.34325	-2.45582	-2.2194	-1.73909	-1.36432	-1.17338	-0.837809	-0.620675	-0.582001	-0.310904	0.125839	0.428398	0.739128	0.930163	0.783421	0.545271	0.556043	0.6745	0.210471	0	0.475255	0.0738691	0.223754
lower in	272304	-1.5775	-1.36433	-1.28517	-0.886571	-0.977056	-0.796717	-0.949376	-0.510899	-0.515265	-0.664249	-0.403533	-0.164835	0	0.373363	0.506479	0.6745	0.55717	0.615741	0.686674	0.889478	0.711689	0.759468	0.821439	0.483979	0.163874
treatment assignment	2966	-1.18632	-1.38168	-0.571851	-0.838241	-0.699718	0	-0.983868	-0.653544	-0.404913	-0.349891	0.9741	0.379872	0.843107	0.6745	0.919721	1.69193	1.24827	1.61361	0.616924	0.793807	-0.0605239	-0.28995	-0.199164	0.0134616	0.162534
reportedly	18395	-0.849998	-1.08625	-1.012	-0.6745	-0.740852	-0.897248	-0.472002	-0.836498	-0.0400068	0.020594	-0.133716	-0.13566	0	0.108735	-0.0358826	0.40046	0.651152	0.669748	1.59077	0.959495	1.19973	1.64361	1.53036	0.967541	0.158839
objective of	465565	-4.09834	-4.04593	-3.57029	-3.35858	-2.76554	-2.1462	-1.47584	-1.21873	-0.903129	-0.662046	-0.306732	-0.0014528	0.283625	0.419392	0.575755	0.448368	0.6745	0.954598	1.00821	0.896821	0.598954	0.320264	0	0.0645837	0.0674708
higher in	559188	-1.66982	-1.43933	-1.4465	-1.20358	-1.05073	-0.909482	-0.83962	-0.713397	-0.672324	-0.686341	-0.493957	-0.233683	0	0.231292	0.339553	0.494322	0.482674	0.511687	0.567215	0.6745	0.714831	0.902259	0.867202	0.576718	0.050683
difference between	697504	-2.29661	-2.14138	-1.78417	-1.49132	-1.3785	-0.835083	-0.904295	-0.619637	-0.547421	-0.291685	-0.146933	-0.135744	0.258662	0.545163	0.655648	0.687683	0.565117	0.546393	0.754494	0.766231	0.437149	0.759906	0.837953	0.6745	0
fresh	162841	-2.08479	0.958773	-0.0907333	0.463955	0.344864	2.00654	2.17114	2.86938	3.23277	3.89204	3.48024	2.37209	-0.192777	-0.206455	-0.6745	-0.762232	-0.0919857	-0.467163	-0.205574	0.0140529	-0.884821	-0.955533	-0.307453	0.0404899	0
outcome measure	314116	-3.47388	-3.6139	-3.48788	-3.13782	-3.03402	-2.03819	-2.00266	-0.640662	0.254018	0.0710189	0.357775	0.307517	0.405726	0.576328	-0.188379	-0.509988	-0.0226811	0.6745	1.24787	2.08608	1.12626	0.843974	0.0869663	-0.781936	0
our results	903679	-1.64911	-1.58452	-1.46607	-1.30755	-1.15956	-1.00856	-0.811719	-0.604738	-0.507638	-0.373113	-0.189044	0	0.168526	0.356003	0.499889	0.642262	0.700915	0.911934	0.952179	0.945083	0.738148	0.6745	0.590968	0.422711	-0.0488309
no difference	358938	-0.674922	-0.6745	-0.616737	-0.257392	-0.573392	-0.350653	-0.432031	-0.283294	-0.363195	-0.255671	-0.179886	0	0.460509	0.720456	0.692413	0.777194	1.29596	1.58179	1.80251	1.75485	1.52659	1.72959	1.23591	0.784297	-0.509216
time of	550384	-0.8598	-1.27841	-1.19928	-0.836271	-0.570963	-0.401454	-0.243483	-0.244598	-0.510144	-0.617837	0	0.318467	-0.172757	0.471392	0.62833	0.6745	0.714286	0.899542	1.02754	1.26681	2.89913	3.25028	2.69652	1.54973	-0.659748
aim of	1281949	-1.63572	-1.48619	-1.36141	-1.1616	-1.01197	-0.796759	-0.666915	-0.458191	-0.372913	-0.197483	0	0.1815	0.360055	0.503126	0.678548	0.73113	0.788032	0.836444	0.848078	0.828034	0.53241	0.336492	0.050166	-0.233274	-0.6745
captive	16698	-1.25521	-1.53672	-1.37756	-1.86011	-1.39514	-1.36192	-1.57005	-0.55315	0.00920673	0.570817	0.981782	0.884494	0.733078	0.275529	0	0.651795	0.565364	0.898628	0.769025	0.527033	-0.131621	0.512887	-0.455214	-0.3764	-0.6745
potent	341240	0.887205	0.830264	0.842676	0.953244	0.967222	0.794667	0.638291	0.508089	0.251777	0.197327	0.374748	0.200488	0	-0.0789968	-0.22693	-0.518518	-0.602429	-0.53175	-0.6745	-0.789875	-1.16424	-1.27112	-1.39662	-1.26863	-0.763011
is known	626652	-2.09397	-1.796	-1.63976	-1.37124	-1.15601	-0.930254	-0.704501	-0.586616	-0.464669	-0.285428	0	0.207103	0.511206	0.651323	0.67017	0.6745	0.795442	0.971391	0.880461	0.720052	0.495699	0.421542	0.155239	-0.074832	-0.941073
dose of	428696	1.40502	1.22835	1.14315	1.16109	0.885732	0.796129	0.696917	0.471797	0.287961	0.0347559	0.117125	0.052299	0	-0.218093	-0.244511	-0.37667	-0.50212	-0.533285	-0.66976	-0.789134	-0.930425	-0.896846	-0.6745	-0.866184	-1.17527
placebo group	43183	2.14343	1.35813	0.948704	1.9615	1.71945	1.54724	0.909702	1.18463	0.204625	-0.180525	0.168182	-0.189219	0	0.0601289	-0.244871	0.284296	-0.0919566	-0.235811	-0.567625	-0.552503	-0.6745	-1.40075	-1.40295	-1.90217	-1.22739
catalyze	201259	-1.8886	-0.06745	0.5396	0.6745	0.978025	0.640775	-0.1349	1.0792	0.6745	0.33725	1.45017	1.71998	0.6745	0	0.303525	0.5396	-0.87685	-0.505875	0	-0.168625	-3.33878	-4.5866	-4.41798	-3.44336	-1.82709
at least	756550	1.26963	1.29235	1.43243	1.22912	1.11445	1.05301	0.887295	0.840379	0.400626	0.0618274	0.241501	0	0.0357127	-0.0456676	-0.306655	-0.411618	-0.435758	-0.283444	-0.424432	-0.611527	-0.927714	-0.6745	-0.945457	-1.37787	-1.99989
compared with	1991039	-1.5295	-1.32939	-1.03833	-0.656309	-0.6745	-0.365245	-0.401628	-0.128757	-0.146034	0.0616523	0.237067	0.511754	0.87467	1.10662	1.22172	1.18526	0.877756	0.778306	0.671343	0.780994	0.391832	-0.0632531	0	-1.05028	-2.43398
was found	2033616	0.435161	0.6745	0.522194	0.543952	0.566495	0.805048	0.78329	0.826806	0.304613	0.0652742	0	0.0652742	0.0870323	-0.0870323	-0.195823	-0.543952	-0.913839	-1.0879	-1.10966	-1.06615	-1.37076	-1.37076	-1.349	-1.63185	-2.56745
suggest that	3005916	0.914462	0.782083	0.775394	0.660596	0.583783	0.6745	0.618404	0.585938	0.375684	0.211092	0.130136	0.0883138	0	-0.077599	-0.303737	-0.496195	-0.760596	-0.790028	-1.05355	-1.37986	-1.93805	-2.18477	-2.49052	-2.59525	-2.59464
thought	278819	0.6745	0.6745	0.6745	0.5396	0.60705	0.4047	0.5396	0.47215	0.33725	0.06745	0.20235	0.1349	0	-0.20235	-0.33725	-0.6745	-0.897085	-0.897085	-1.1399	-1.33551	-1.77394	-1.84813	-2.03024	-2.03024	-2.59682
basis of	372637	0.528334	0.538298	0.799838	0.717606	0.6745	0.5526	0.520746	0.415137	0.24298	0.163969	0.220737	0	0.0119587	-0.176701	-0.404174	-0.7136	-0.847044	-1.14902	-1.37377	-1.60107	-2.07222	-2.23746	-2.45589	-2.80747	-3.20047
purpose of	729763	-2.9694	-2.74968	-1.97237	-1.41783	-0.916824	-0.848705	-0.418432	0	0.0627227	-0.133383	0.352011	0.594141	0.6745	0.649416	0.860994	0.798514	0.498186	0.875149	0.919056	0.612793	0.0605332	-0.195374	-0.213172	-1.46548	-3.55006
end of	375641	3.77	3.08321	3.02147	3.88137	1.96494	3.0357	1.65282	2.31331	1.85739	-0.6745	-0.264311	-0.0697931	0.22017	-0.0292758	-0.110127	-0.196522	-0.100398	-0.246304	0.198127	-0.289866	0	0.0551316	-1.55385	-2.55105	-3.79233
to determine	1584540	-0.967541	-1.00442	-0.709074	-0.388858	0	-0.130498	-0.0210177	0.234648	-0.0603916	0.209597	0.284614	0.603263	1.08298	1.16227	1.26594	0.904108	0.740183	0.772441	0.564815	0.41578	-0.585205	-0.6745	-1.01384	-1.86059	-4.21111
results suggest	748688	1.17596	0.956741	0.929496	0.6745	0.463569	0.563836	0.454528	0.482706	0.104752	0.041452	0.063128	0.0583538	0	-0.176576	-0.315287	-0.498236	-0.77601	-0.69343	-1.00027	-1.43672	-2.24902	-2.76551	-3.20272	-3.64284	-4.56937
hypothesis	570580	0.314767	0.4047	0.629533	0.584567	0.6745	0.6745	0.6745	0.8094	0.5396	0.359733	0.4047	0.0899333	0	-0.314767	-0.764433	-1.16913	-1.39397	-1.57383	-1.84363	-2.24833	-2.8329	-3.01277	-3.55237	-3.95707	-4.5866
all patients	513230	-2.0564	-1.50501	-0.415371	0.6745	-1.00287	0.549823	-0.157499	-0.514467	-0.165445	-0.159426	0.0961555	0.313893	0.400446	1.68087	1.13953	0.0361097	0	0.857477	0.807766	-0.30985	1.65141	0.891544	-1.53372	-4.30005	-8.21164
treatment of	1621352	-9.93219	-6.98589	0.6745	4.21006	2.14765	1.83921	0.0852395	2.44228	-0.504021	-0.209391	-0.415697	0	0.0274772	-0.182609	-0.227242	1.07196	-0.607168	-0.695843	0.600159	-0.063316	3.6208	1.55839	0.96913	-0.643313	-9.61789
In each word/phrase set, potentially AI-influenced terms are shown in red, while common academic phrases (control) are shown in black. Terms with an absolute modified Z-score of 3.5 or higher (considered to have an extremely high or low frequency) are highlighted.
